# Supplementary material for: MiR-378a inhibits glucose metabolism by suppressing GLUT1 in prostate cancer
Source: Oncogene. 2022 Jan 17;41(10):1445–55. doi: 10.1038/s41388-022-02178-0 (PMC8897193; doi:10.1038/s41388-022-02178-0)
Supplement: Supplementary file 13 — Supplementary Table 1a [file 41388_2022_2178_MOESM13_ESM.xlsx]

## Sheet: Supplementary Table 1a
Patient_ID	Sample_type	Sample_ID	Groups 1/2	Groups 3/4	Groups 5/6	Diagnosis Age	American Joint Committee on Cancer Tumor Stage Code	Surgical Margin Resection Status	Disease Free (Months)	Disease Free Status (0:DiseaseFree; 1: recurred/progressed)	5y DFS (Months)	5y DFS status (0:DiseaseFree; 1: recurred/progressed)	Gleason Score	Lymph Node Stage (N0/N1)	hsa-miR-21-5p|MIMAT0000076	hsa-miR-21-5p (high(1)/Low(0))	hsa-miR-139-5p|MIMAT0000250	hsa-miR-139-5p (high(1)/Low(0))	hsa-miR-217|MIMAT0000274	hsa-miR-217 (high(1)/Low(0))	hsa-miR-1-3p|MIMAT0000416	hsa-miR-1-3p (high(1)/Low(0))	hsa-miR-133a-3p|MIMAT0000427	hsa-miR-133a-3p (high(1)/Low(0))	hsa-miR-378a-3p|MIMAT0000732	hsa-miR-378a-3p (high(1)/Low(0))	hsa-miR-133b|MIMAT0000770	hsa-miR-133b (high(1)/Low(0))
TCGA-2A-A8VL	-01A-	21R-A37H-13	2	4		51	T2b	R0	20.4	0	20.4	0	6	N0	16.5678	0	5.76621	1	3.60224	0	7.57357	1	7.49481	1	8.84946	1	4.41721	1
TCGA-2A-A8VT	-01A-	11R-A37H-13	1			47	T4	R1	45.11	0	45.11	0	9	N1	17.3729	1	4.50951	0	6.04938	1	6.96692	0	4.87946	0	6.78635	0	1.94657	0
TCGA-2A-A8VV	-01A-	11R-A37H-13	2	4		52	T2b	R0	22.04	0	22.04	0	6	N0	16.4541	0	5.30117	0	2.13125	0	8.37173	1	7.31677	1	9.0824	1	4.28011	1
TCGA-2A-A8VX	-01A-	11R-A37H-13	2	4		70	T3b	R0	45.27	0	45.27	0	8	N0	16.4081	0	6.16475	1	5.99829	1	7.68025	1	7.26305	1	9.31918	1	4.0888	1
TCGA-2A-A8W1	-01A-	11R-A37H-13	1	4	6	54	T3a	R1	3.68	0	3.68	0	7	N0	17.0024	1	5.396	0	3.84852	0	5.98097	0	5.29782	0	12.7673	1	2.84852	0
TCGA-2A-A8W3	-01A-	11R-A37H-13	1	3		69	T3a	R0	6.5	1	6.5	1	9	N0	17.177	1	5.0284	0	5.41607	1	7.42845	0	6.84349	1	8.01888	0	3.97312	1
TCGA-2A-AAYU	-01A-	11R-A41R-13	2	4		56	T3a	R1	20.2	0	20.2	0	6	N0	16.0797	0	6.61608	1	2.34419	0	7.99459	1	7.39057	1	7.90435	0	4.17016	1
TCGA-4L-AA1F	-01A-	11R-A41R-13	1	3		64	T3b	R1	11.5	0	11.5	0	8	N0	18.1021	1	4.36168	0	6.30573	1	6.04269	0	5.36168	0	8.38983	1	2.29755	0
TCGA-CH-5737	-01A-	11R-1579-13	2	4	6	73	T2c	R0	2.99	0	2.99	0	7	N0	15.5683	0	5.16863	0	1.91649	0	7.35112	0	5.09086	0	6.87585	0	3.33153	0
TCGA-CH-5739	-01A-	11R-1579-13	2	4	6	65	T3a	R0	22.04	0	22.04	0	7	N0	16.8636	1	4.77581	0	3.37833	0	8.22557	1	6.32097	0	8.50894	1	4.1879	1
TCGA-CH-5740	-01A-	11R-1579-13	2	4	6	57	T2c	R0	1.02	0	1.02	0	7	N0	16.2181	0	3.78559	0	4.33493	1	8.35878	1	5.08625	0	8.65325	1	2.82036	0
TCGA-CH-5741	-01A-	11R-1579-13	1			56	T3b	R1	12.98	0	12.98	0	9	N1	16.1995	0	3.8024	0	2.88487	0	6.22009	0	3.98796	0	7.3624	0	1.2999	0
TCGA-CH-5743	-01A-	21R-1579-13	2	4	6	66	T2c	R0	13.96	1	13.96	1	7	N0	16.1322	0	4.8644	0	4.4211	1	8.35744	1	6.7718	1	9.22548	1	4.71155	1
TCGA-CH-5744	-01A-	11R-1579-13	2	4	6	64	T2c	R0	1.97	0	1.97	0	7	N0	16.035	0	4.5415	0	2.39466	0	7.17602	0	5.8727	0	8.40748	1	3.5873	0
TCGA-CH-5745	-01A-	11R-1579-13	2	4	6	68	T3a	R0	2.99	0	2.99	0	7	N0	16.0926	0	4.0557	0	2.34944	0	8.6761	1	6.82943	1	8.72356	1	4.56094	1
TCGA-CH-5746	-01A-	11R-1579-13	2	4	6	57	T2c	R1	24.01	0	24.01	0	7	N0	16.144	0	5.19902	0	3.0291	0	8.30788	1	6.1952	0	8.17788	1	4.12864	1
TCGA-CH-5748	-01A-	11R-1579-13	2	4	6	64	T3a	R1	1.02	0	1.02	0	7	N0	16.4769	0	4.16055	0	2.63448	0	8.37972	1	5.92136	0	7.93607	0	3.84861	1
TCGA-CH-5750	-01A-	11R-1579-13	2	4	6	72	T2c	R0	13.01	0	13.01	0	7	N0	16.5166	0	4.73666	0	2.8835	0	7.77479	1	5.99	0	8.72291	1	3.78729	1
TCGA-CH-5752	-01A-	11R-1579-13	1	3		66	T3a	R0	30.98	0	30.98	0	8	N0	16.6942	0	5.04352	0	6.33867	1	6.91573	0	5.64497	0	8.69003	1	3.24444	0
TCGA-CH-5753	-01A-	11R-1579-13	1			70	T3b	R0	1.02	0	1.02	0	9	N1	16.5433	0	4.01037	0	2.64473	0	6.67221	0	4.48344	0	7.72565	0	2.03175	0
TCGA-CH-5754	-01A-	11R-1579-13	1			65	T3b	R1	2.04	0	2.04	0	9	N1	16.6381	0	3.97064	0	6.33918	1	7.5484	1	5.43593	0	8.22873	1	3.3964	0
TCGA-CH-5761	-01A-	11R-1579-13	1	3		61	T3b	R0	0.92	0	0.92	0	9	N0	16.8723	1	4.13401	0	5.92756	1	6.44306	0	4.03447	0	8.40537	1	0.642156	0
TCGA-CH-5762	-01A-	11R-1579-13	2	4	6	60	T3b	R1	43.99	0	43.99	0	7	N0	15.7925	0	5.96872	1	2.46062	0	8.86327	1	6.92253	1	8.68362	1	4.66344	1
TCGA-CH-5763	-01A-	11R-1579-13	2	4	6	66	T3a	R0	11.99	0	11.99	0	7	N0	15.7099	0	5.40322	0	4.32749	1	8.1212	1	6.44363	0	8.22571	1	3.89798	1
TCGA-CH-5764	-01A-	21R-1579-13	2	4	6	66	T3b	R0	1.02	0	1.02	0	7	N0	16.2405	0	4.939	0	3.96172	0	8.42047	1	6.11485	0	8.60076	1	3.80303	1
TCGA-CH-5765	-01A-	11R-1579-13	2	4	6	55	T3a	R0	23	0	23	0	7	N0	15.9334	0	5.43609	0	2.18816	0	8.20258	1	5.59997	0	7.87866	0	2.2877	0
TCGA-CH-5766	-01A-	11R-1579-13	2			55	T3a	R0	1.02	0	1.02	0	7	N1	16.2209	0	4.5565	0	3.98159	0	6.98908	0	5.52075	0	8.09446	0	3.60608	0
TCGA-CH-5767	-01A-	11R-1788-13	2	4	6	66	T2c	R0	15.05	0	15.05	0	7	N0	15.6301	0	4.97804	0	1.96309	0	7.68647	1	6.69554	1	8.38936	1	5.19831	1
TCGA-CH-5768	-01A-	11R-1579-13	2	4		72	T3a	R0	24.01	0	24.01	0	6	N0	16.386	0	4.16795	0	3.6998	0	8.04911	1	5.95781	0	8.31451	1	3.92219	1
TCGA-CH-5769	-01A-	11R-1579-13	1	3		48	T3b	R1	2.04	0	2.04	0	9	N0	16.8476	1	2.97059	0	6.69407	1	7.09507	0	5.39607	0	8.11797	0	3.29921	0
TCGA-CH-5771	-01A-	21R-1579-13	2	4	6	63	T2c	R0	13.01	0	13.01	0	7	N0	15.6188	0	4.03427	0	3.14844	0	7.6277	1	6.06783	0	8.49216	1	4.23959	1
TCGA-CH-5772	-01A-	11R-1579-13	2	4		63	T3a	R1	15.97	0	15.97	0	9	N0	14.9105	0	4.83479	0	2.89545	0	7.36411	0	5.4719	0	7.53523	0	3.28048	0
TCGA-CH-5788	-01A-	11R-1579-13	1			69	T3b	R0	26.97	0	26.97	0	7	N1	16.5466	0	2.92875	0	6.30461	1	6.12139	0	4.62389	0	7.63446	0	1.70635	0
TCGA-CH-5789	-01A-	11R-1579-13	2	4	6	61	T3a	R0	9.99	0	9.99	0	7	N0	16.2414	0	5.67947	1	2.72169	0	8.43065	1	6.87768	1	8.56863	1	4.62117	1
TCGA-CH-5790	-01A-	11R-1579-13	1	4	6	64	T2c	R0	32	0	32	0	7	N0	16.879	1	3.8752	0	2.77566	0	7.32293	0	5.93794	0	9.0281	1	3.47081	0
TCGA-CH-5791	-01A-	11R-1579-13	1	4	6	72	T3a	R1	32	1	32	1	7	N0	16.6491	0	3.68205	0	2.73096	0	6.85474	0	5.37866	0	8.70289	1	3.18163	0
TCGA-CH-5792	-01A-	11R-1579-13	2	4		57	T3a	R1	2.99	0	2.99	0	9	N0	16.1831	0	4.88763	0	4.16101	1	7.86145	1	7.02608	1	8.42333	1	4.69943	1
TCGA-CH-5794	-01A-	11R-1579-13	2	4	6	65	T2b	R0	28.98	0	28.98	0	7	N0	16.4936	0	3.74993	0	4.30173	1	7.89598	1	5.72929	0	8.23375	1	4.04539	1
TCGA-EJ-5494	-01A-	01R-1579-13	1	3	5	50	T3a	R0	48.52	0	48.52	0	7	N0	16.8786	1	7.1302	1	4.28041	1	5.68356	0	5.48485	0	7.3218	0	2.40019	0
TCGA-EJ-5495	-01A-	01R-1579-13	2			68	T3b	R0	57.82	0	57.82	0	8	N1	16.2094	0	4.83965	0	4.92211	1	7.81828	1	5.96164	0	8.41753	1	3.77456	1
TCGA-EJ-5496	-01A-	01R-1579-13	2	4	6	59	T2c	R0	19.55	0	19.55	0	7	N0	16.03	0	5.46461	1	3.40572	0	8.51424	1	6.62295	1	9.09781	1	4.28019	1
TCGA-EJ-5497	-01A-	02R-1579-13	2	4	6	47	T2c	R0	13.3	0	13.3	0	7	N0	16.314	0	5.37382	0	2.99621	0	8.22787	1	6.3578	0	8.71608	1	4.2553	1
TCGA-EJ-5498	-01A-	01R-1579-13	2	4	6	56	T2c	R0	56.5	0	56.5	0	7	N0	15.808	0	5.01494	0	4.92016	1	9.04587	1	6.50215	1	8.9101	1	3.66777	1
TCGA-EJ-5499	-01A-	01R-1579-13	2	4	6	61	T3a	R0	46.48	0	46.48	0	7	N0	16.307	0	4.14201	0	5.07985	1	7.80863	1	5.75566	0	8.76979	1	3.74425	1
TCGA-EJ-5501	-01A-	01R-1579-13	2	4	6	55	T3b	R0	44.84	0	44.84	0	7	N0	16.104	0	4.35798	0	2.19651	0	8.04925	1	5.77513	0	8.25579	1	3.67651	1
TCGA-EJ-5502	-01A-	01R-1579-13	2	4	6	50	T2c	R0	38.47	0	38.47	0	7	N0	16.2877	0	5.09965	0	3.27113	0	8.774	1	8.49264	1	8.79145	1	6.52689	1
TCGA-EJ-5503	-01A-	01R-1579-13	2	4		50	T3a	R0	45.7	0	45.7	0	8	N0	15.3874	0	4.86387	0	3.96117	0	7.95593	1	6.68237	1	8.47378	1	4.84133	1
TCGA-EJ-5504	-01A-	01R-1579-13	2			65	T3a	R1	46.88	0	46.88	0	7	N1	15.6564	0	5.86278	1	3.236	0	7.37975	0	6.77789	1	7.48392	0	4.21462	1
TCGA-EJ-5505	-01A-	01R-1579-13	2	4	6	57	T2c	R0	30.29	0	30.29	0	7	N0	15.8591	0	5.3152	0	3.97535	0	8.44499	1	6.72354	1	8.9339	1	4.4672	1
TCGA-EJ-5506	-01A-	01R-1579-13	2			67	T3b	RX	45.37	0	45.37	0	8	N1	15.837	0	5.0534	0	3.97357	0	8.64619	1	6.38331	0	8.65222	1	4.57174	1
TCGA-EJ-5507	-01A-	01R-1579-13	1			54	T3b	R0	47.86	0	47.86	0	9	N1	16.7498	1	4.58287	0	4.38005	1	7.06152	0	5.89053	0	7.91187	0	3.04445	0
TCGA-EJ-5508	-01A-	02R-1579-13	2	4	6	65	T3a	R0	64.55	0	60	0	7	N0	16.2176	0	4.75548	0	4.60506	1	8.01613	1	6.16336	0	8.75548	1	4.07455	1
TCGA-EJ-5509	-01A-	01R-1579-13	2	4	6	63	T2c	R0	48.09	0	48.09	0	7	N0	16.3994	0	4.86623	0	3.70225	0	7.9558	1	6.14212	0	8.77153	1	4.15682	1
TCGA-EJ-5510	-01A-	01R-1579-13	2	4	6	48	T2c	R0	61.99	0	60	0	7	N0	15.3348	0	4.27213	0	3.45655	0	7.18774	0	5.62005	0	8.52092	1	3.27213	0
TCGA-EJ-5511	-01A-	01R-1579-13	2	4	6	55	T3a	R0	48.49	0	48.49	0	7	N0	15.3352	0	3.95123	0	1.04434	0	8.22176	1	6.25379	0	8.51601	1	4.53619	1
TCGA-EJ-5512	-01A-	01R-1579-13	2	4	6	46	T2c	R0	56.93	0	56.93	0	7	N0	15.9917	0	5.29596	0	3.44796	0	8.76266	1	7.48266	1	8.74191	1	5.58891	1
TCGA-EJ-5514	-01A-	01R-1579-13	1	3		66	T2c	R0	60.09	0	60	0	9	N0	17.3028	1	4.33705	0	4.69148	1	8.18809	1	6.28594	0	7.41265	0	3.98747	1
TCGA-EJ-5515	-01A-	01R-1579-13	2	4	6	60	T3a	R0	60.18	0	60	0	7	N0	15.7343	0	5.10163	0	2.81008	0	8.99454	1	7.22793	1	9.33331	1	4.85447	1
TCGA-EJ-5516	-01A-	01R-1579-13	2	4	6	49	T3a	R0	62.06	0	60	0	7	N0	16.4288	0	5.11594	0	3.26794	0	8.24698	1	6.13432	0	8.12362	1	3.84549	1
TCGA-EJ-5517	-01A-	01R-1579-13	2	4		55	T2c	R0	62.06	0	60	0	6	N0	15.4764	0	4.707	0	0.784166	0	8.25449	1	6.23538	0	8.30577	1	3.95409	1
TCGA-EJ-5518	-01A-	01R-1579-13	2	4		66	T4	R1	69.12	1	60	0	9	N0	16.1548	0	5.116	0	4.79914	1	8.88586	1	6.96061	1	7.77361	0	4.83662	1
TCGA-EJ-5519	-01A-	01R-1579-13	1			64	T3b	R0	64.45	0	60	0	8	N1	16.0568	0	5.10914	0	4.29515	1	6.94087	0	5.52087	0	7.54797	0	2.86452	0
TCGA-EJ-5521	-01A-	01R-1579-13	2	4	6	63	T3a	R0	74.87	0	60	0	7	N0	15.2837	0	3.26978	0	1.88151	0	8.27079	1	5.79686	0	7.74606	0	4.04197	1
TCGA-EJ-5522	-01A-	01R-1579-13	2	4	6	51	T2c	R0	68.3	0	60	0	7	N0	16.4252	0	5.3524	0	4.17079	1	7.79623	1	6.84114	1	8.1516	1	4.67949	1
TCGA-EJ-5524	-01A-	01R-1579-13	2	4		57	T3a	R0	8.71	1	8.71	1	9	N0	16.5688	0	5.10109	0	3.31222	0	8.30685	1	5.9161	0	8.14736	1	3.70929	1
TCGA-EJ-5525	-01A-	01R-1579-13	1	3		67	T2c	R0	17.94	1	17.94	1	9	N0	17.4382	1	2.93628	0	4.93628	1	7.37027	0	4.36512	0	9.01117	1	1.8988	0
TCGA-EJ-5526	-01A-	01R-1579-13	1			56	T3a	R0	62.71	1	60	0	8	N1	16.7839	1	4.46726	0	3.45728	0	7.46353	0	5.54002	0	7.83135	0	2.74678	0
TCGA-EJ-5527	-01A-	01R-1579-13	2	4	6	69	T3a	R0	58.41	0	58.41	0	7	N0	16.5176	0	4.56171	0	3.93827	0	8.4539	1	5.91534	0	8.45162	1	3.80207	1
TCGA-EJ-5530	-01A-	01R-1579-13	2	4	6	61	T2c	R0	60.18	0	60	0	7	N0	16.1125	0	4.78034	0	1.86148	0	7.99462	1	6.43891	0	7.6197	0	4.14688	1
TCGA-EJ-5531	-01A-	01R-1579-13	2	4	6	62	T3a	R0	41.82	0	41.82	0	7	N0	16.1603	0	4.62866	0	3.21902	0	8.66912	1	6.30775	0	8.30077	1	4.16416	1
TCGA-EJ-5532	-01A-	01R-1579-13	2	4	6	57	T3a	R0	60.05	0	60	0	7	N0	15.5436	0	4.75785	0	2.58793	0	7.93907	1	6.02331	0	8.89503	1	3.62035	0
TCGA-EJ-5542	-01A-	01R-1579-13	2	4	6	60	T3a	R0	49.7	0	49.7	0	7	N0	16.3032	0	5.18754	0	4.64856	1	8.22573	1	5.92917	0	8.31932	1	3.61421	0
TCGA-EJ-7115	-01A-	11R-2117-13	1	3	5	65	T3a	R0	88.27	0	60	0	7	N0	16.8827	1	5.65009	1	4.15164	1	7.68216	1	6.89546	1	7.77613	0	4.91583	1
TCGA-EJ-7123	-01A-	11R-1964-13	2	4	6	59	T2c	R0	84.49	0	60	0	7	N0	17.0158	1	6.22298	1	2.85879	0	7.95312	1	6.48854	1	8.62662	1	3.79908	1
TCGA-EJ-7125	-01A-	11R-1964-13	2	4	6	44	T2c	R0	93.63	0	60	0	7	N0	16.1375	0	6.49955	1	0.760781	0	8.17356	1	7.52366	1	8.1236	1	4.56814	1
TCGA-EJ-7218	-01B-	11R-A32J-13	2	4	6	71	T2c	R0	83.51	0	60	0	7	N0	15.4336	0	5.68853	1	3.04808	0	7.46841	0	6.93789	1	7.25063	0	4.13054	1
TCGA-EJ-7312	-01B-	21R-A32J-13	2	3	5	58	T3b	R0	36.1	0	36.1	0	7	N0	16.4692	0	5.09119	0	5.04907	1	7.47608	0	6.52684	1	8.0544	0	3.92645	1
TCGA-EJ-7314	-01A-	31R-2117-13	1	3	5	62	T3b	R0	37.78	0	37.78	0	7	N0	16.5886	0	6.13932	1	4.91792	1	7.03286	0	5.72528	0	8.60065	1	3.64375	0
TCGA-EJ-7315	-01A-	31R-2117-13	1	3	5	68	T3a	R0	33.11	0	33.11	0	7	N0	17.3411	1	6.08755	1	3.88761	0	7.03351	0	6.35764	0	7.65114	0	3.92608	1
TCGA-EJ-7317	-01A-	31R-2117-13	2	4	6	71	T2c	R0	25.33	0	25.33	0	7	N0	15.7423	0	7.10743	1	2.57605	0	6.88893	0	6.92478	1	7.94018	0	4.43403	1
TCGA-EJ-7321	-01A-	31R-2262-13	1	4		57	T3a	R0	27.07	0	27.07	0	6	N0	17.0233	1	5.29897	0	2.40588	0	7.58342	1	6.14799	0	8.70792	1	3.59853	0
TCGA-EJ-7325	-01B-	11R-A32J-13	1	3	5	63	T3b	R0	35.15	0	35.15	0	7	N0	16.6948	0	5.01195	0	3.81556	0	6.92408	0	5.48798	0	7.3778	0	2.81556	0
TCGA-EJ-7327	-01A-	11R-2117-13	1	3	5	61	T3b	R0	30.32	0	30.32	0	7	N0	16.678	0	6.28221	1	4.64558	1	7.33733	0	6.6596	1	8.60776	1	4.65681	1
TCGA-EJ-7328	-01A-	31R-2117-13	2	4	6	70	T3a	R0	27.66	0	27.66	0	7	N0	16.4873	0	5.23017	0	2.57155	0	7.42384	0	6.27516	0	8.58501	1	4.58182	1
TCGA-EJ-7330	-01A-	11R-2117-13	2	4	6	68	T3a	R0	6.27	0	6.27	0	7	N0	16.2066	0	6.66881	1	3.48481	0	7.57601	1	7.32512	1	8.48282	1	5.05556	1
TCGA-EJ-7331	-01A-	11R-2117-13	2	4	6	64	T2c	R0	24.38	0	24.38	0	7	N0	16.2239	0	6.59501	1	2.01321	0	7.35961	0	7.0553	1	8.00608	0	4.78765	1
TCGA-EJ-7781	-01A-	11R-2117-13	1	4	6	65	T2c	R0	35.25	0	35.25	0	7	N0	16.6844	0	6.81229	1	3.62741	0	7.89654	1	7.42507	1	9.32785	1	5.51005	1
TCGA-EJ-7782	-01A-	11R-2117-13	1	3		71	T2c	R0	38.34	0	38.34	0	8	N0	16.9222	1	6.10056	1	4.67584	1	6.12515	0	5.99332	0	7.36772	0	3.48636	0
TCGA-EJ-7783	-01A-	11R-2117-13	1	4	6	70	T3a	R0	25.85	0	25.85	0	7	N0	16.823	1	7.39372	1	4.74675	1	8.06184	1	7.57759	1	9.07354	1	5.02915	1
TCGA-EJ-7784	-01A-	11R-2117-13	1	3	5	63	T2c	R0	25.66	0	25.66	0	7	N0	16.6462	0	5.78883	1	3.63196	0	6.83613	0	6.44487	0	8.27269	1	4.4886	1
TCGA-EJ-7785	-01A-	11R-2117-13	2	4	6	54	T3a	R0	38.67	0	38.67	0	7	N0	16.6645	0	7.32912	1	1.96817	0	8.20503	1	7.50982	1	9.05289	1	5.43603	1
TCGA-EJ-7786	-01A-	11R-2117-13	2	4	6	62	T2c	R0	36.01	0	36.01	0	7	N0	16.2679	0	6.32008	1	1.59762	0	8.30359	1	8.28225	1	8.56263	1	6.47209	1
TCGA-EJ-7788	-01A-	11R-2117-13	2	4	6	53	T3b	R0	28.22	0	28.22	0	7	N0	16.873	1	6.39145	1	3.033	0	7.52403	1	7.38059	1	8.21112	1	4.88715	1
TCGA-EJ-7789	-01A-	11R-2117-13	1	3	5	66	T3a	R0	36.3	0	36.3	0	7	N0	17.061	1	5.73542	1	4.79682	1	4.48488	0	4.71436	0	9.24712	1	3.32734	0
TCGA-EJ-7791	-01A-	11R-2117-13	2	4	6	67	T2c	R0	36.73	0	36.73	0	7	N0	16.5023	0	6.59648	1	4.1026	0	7.62695	1	7.09114	1	7.98864	0	5.23344	1
TCGA-EJ-7792	-01A-	11R-2117-13	2	4	6	53	T2c	R0	45.86	0	45.86	0	7	N0	16.3	0	7.09722	1	3.05101	0	8.58823	1	8.51385	1	8.57326	1	6.33023	1
TCGA-EJ-7794	-01A-	11R-2117-13	1	3	5	67	T2c	R0	42.9	0	42.9	0	7	N0	17.2574	1	6.78712	1	4.61302	1	8.09396	1	7.13821	1	8.82213	1	4.90708	1
TCGA-EJ-7797	-01A-	11R-2262-13	1	3	5	53	T2c	R0	32.29	0	32.29	0	7	N0	16.8948	1	5.89571	1	4.10535	0	7.93616	1	7.16045	1	7.64832	0	5.12881	1
TCGA-EJ-8468	-01A-	21R-2401-13	1	3		63	T3a	R0	77.1	0	60	0	8	N0	16.4908	0	5.77474	1	3.72356	0	6.74149	0	6.47012	0	7.12653	0	4.32974	1
TCGA-EJ-8469	-01A-	11R-2401-13	1	3		46	T3a	RX	63.24	1	60	0	9	N0	17.2039	1	5.19992	0	5.75093	1	6.14869	0	5.88218	0	7.84645	0	3.79602	1
TCGA-EJ-8470	-01A-	11R-2401-13	1	3	5	58	T2c	NA	38.07	0	38.07	0	7	N0	17.0946	1	5.24152	0	3.2538	0	5.97479	0	5.67037	0	8.12688	1	3.84689	1
TCGA-EJ-8472	-01A-	11R-2401-13	2	4		63	T3a	R0	6.44	1	6.44	1	8	N0	16.0662	0	5.33686	0	3.98371	0	6.94805	0	6.7991	1	7.94299	0	5.13346	1
TCGA-EJ-8474	-01A-	11R-2401-13	2	4		69	T3a	R0	25.16	0	25.16	0	8	N0	16.0052	0	5.29856	0	3.8329	0	7.20876	0	7.10591	1	7.35347	0	5.01549	1
TCGA-EJ-A46B	-01A-	31R-A25C-13	2	4		66	T3a	R0	21.58	0	21.58	0	8	N0	16.3737	0	6.54341	1	5.48057	1	8.35549	1	8.38944	1	8.7049	1	5.07865	1
TCGA-EJ-A46D	-01A-	21R-A25C-13	1	3		53	T2c	NA	20.57	0	20.57	0	8	N0	17.1339	1	6.15462	1	5.09622	1	7.87004	1	7.12264	1	8.223	1	3.72647	1
TCGA-EJ-A46E	-01A-	31R-A25C-13	2	4		57	NA	R0	17.21	0	17.21	0	8	N0	17.04	1	6.52505	1	4.55889	1	7.99114	1	8.19546	1	7.98226	0	4.59661	1
TCGA-EJ-A46F	-01A-	31R-A25C-13	1			57	T3b	R0	7.06	1	7.06	1	8	N1	17.148	1	4.04481	0	5.17946	1	6.0911	0	5.44011	0	7.46669	0	2.3286	0
TCGA-EJ-A46G	-01A-	31R-A26Y-13	1	3		71	T3a	R0	21.94	0	21.94	0	8	N0	16.91	1	5.69854	1	4.33056	1	7.23224	0	6.85582	1	5.97286	0	3.40651	0
TCGA-EJ-A46H	-01A-	31R-A26Y-13	1	4	5	60	T2c	R0	23.78	0	23.78	0	7	N0	16.3774	0	7.78956	1	6.852	1	8.44315	1	8.68307	1	8.50697	1	4.82247	1
TCGA-EJ-A46I	-01A-	12R-A26Y-13	2	4	6	57	T3a	R0	21.94	0	21.94	0	7	N0	17.4114	1	7.28497	1	3.51794	0	8.91106	1	8.19503	1	9.12241	1	4.27072	1
TCGA-EJ-A65B	-01A-	12R-A30I-13	1	3		55	T3b	R1	23.32	0	23.32	0	9	N0	16.7323	1	6.35194	1	6.06954	1	7.79082	1	6.55589	1	7.90448	0	2.73455	0
TCGA-EJ-A65D	-01A-	11R-A30I-13	1	3		66	T3a	R0	12.91	0	12.91	0	8	N0	17.491	1	4.24362	0	6.2556	1	6.02323	0	4.8603	0	8.84651	1	1.33673	0
TCGA-EJ-A65E	-01A-	11R-A29V-13	1	3	5	67	T3b	R0	13.7	0	13.7	0	7	N0	16.8245	1	6.51001	1	6.5666	1	7.05058	0	6.24593	0	7.73764	0	2.65465	0
TCGA-EJ-A65F	-01A-	21R-A310-13	1	3		59	T3b	R0	2.46	1	2.46	1	9	N0	16.8067	1	6.01384	1	3.93367	0	7.66341	1	5.43375	0	7.43375	0	1.80439	0
TCGA-EJ-A65G	-01A-	21R-A29V-13	2	4		57	T2c	R0	21.88	0	21.88	0	8	N0	15.9868	0	5.79184	1	1.87696	0	8.31852	1	7.93043	1	7.14686	0	4.14998	1
TCGA-EJ-A65J	-01A-	11R-A310-13	1	3		62	T3a	R0	14.82	0	14.82	0	9	N0	17.2166	1	5.08695	0	4.58371	1	7.14123	0	5.94767	0	7.63304	0	2.06015	0
TCGA-EJ-A65M	-01A-	11R-A29V-13	2	4		65	T2c	NA	7.56	0	7.56	0	6	N0	16.7957	1	6.12249	1	4.21735	1	8.41898	1	7.49669	1	7.83473	0	3.86226	1
TCGA-EJ-A6RA	-01A-	11R-A343-13	2			70	T3b	R0	11.6	1	11.6	1	8	N1	16.3144	0	6.07375	1	5.42538	1	8.84434	1	8.11614	1	9.05715	1	4.86066	1
TCGA-EJ-A6RC	-01A-	11R-A360-13	2	4	6	64	NA	R0	28.68	0	28.68	0	7	N0	15.7666	0	5.77372	1	2.40707	0	8.26183	1	7.74824	1	8.47356	1	5.40038	1
TCGA-EJ-A7NF	-01A-	11R-A343-13	2	4	6	56	T2c	R0	8.21	0	8.21	0	7	N0	16.499	0	5.45282	1	4.31354	1	8.67394	1	7.0289	1	8.56249	1	3.68905	1
TCGA-EJ-A7NG	-01A-	31R-A343-13	2	4	6	64	T3a	R0	14.19	0	14.19	0	7	N0	16.079	0	6.55059	1	6.19058	1	8.85885	1	7.9701	1	8.47339	1	4.70331	1
TCGA-EJ-A7NH	-01A-	12R-A343-13	2	4	6	56	T2c	R0	15.57	0	15.57	0	7	N0	16.4101	0	6.08586	1	5.13436	1	8.03248	1	7.60995	1	8.90462	1	4.07347	1
TCGA-EJ-A7NJ	-01A-	22R-A358-13	1	3		59	T2c	R0	6.47	0	6.47	0	8	N0	16.9218	1	5.43474	0	3.30736	0	7.66112	1	6.62261	1	7.50779	0	4.07941	1
TCGA-EJ-A7NK	-01A-	12R-A358-13	1	3	5	58	T3a	R0	15.64	0	15.64	0	7	N0	16.9913	1	5.93561	1	4.76689	1	7.90514	1	7.09747	1	8.07355	0	4.65412	1
TCGA-EJ-A7NM	-01A-	21R-A343-13	1			64	T3b	R0	4.2	0	4.2	0	9	N1	16.975	1	4.93291	0	5.15681	1	7.53879	1	5.61624	0	7.88064	0	2.78908	0
TCGA-EJ-A7NN	-01A-	11R-A343-13	1			61	T3b	R1	6.47	1	6.47	1	7	N1	16.7178	1	5.61434	1	4.54255	1	6.78582	0	6.5128	1	7.68606	0	2.83473	0
TCGA-EJ-A8FN	-01A-	11R-A358-13	2	4	6	58	T2c	R0	10.81	0	10.81	0	7	N0	15.5587	0	5.88846	1	1.44367	0	10.4104	1	10.7845	1	8.93997	1	8.65637	1
TCGA-EJ-A8FO	-01A-	21R-A36B-13	2	4	6	51	T3a	R0	9.26	0	9.26	0	7	N0	16.066	0	6.38589	1	5.20178	1	7.75159	1	6.77602	1	9.71134	1	3.70993	1
TCGA-EJ-A8FP	-01A-	21R-A36B-13	2	4		59	T2c	R0	3.84	1	3.84	1	8	N0	16.7071	1	5.89057	1	5.56207	1	8.33899	1	6.85337	1	9.04937	1	4.1796	1
TCGA-EJ-A8FS	-01A-	11R-A358-13	1	3	5	66	T3a	R0	7.1	1	7.1	1	7	N0	16.9818	1	5.36142	0	3.62446	0	6.61776	0	5.77646	0	7.34935	0	3.26189	0
TCGA-EJ-A8FU	-01A-	11R-A36B-13	2	4		64	T3a	R0	4.53	0	4.53	0	8	N0	16.1134	0	6.40932	1	4.20978	1	8.81859	1	7.20737	1	9.55721	1	4.13071	1
TCGA-EJ-AB20	-01A-	12R-A41R-13	2	4		61	T2c	R0	4.3	0	4.3	0	6	N0	15.3522	0	6.40838	1	1.8911	0	8.15414	1	7.88885	1	8.45335	1	4.759	1
TCGA-EJ-AB27	-01A-	11R-A41R-13	2	4		51	T2c	R0	4.76	0	4.76	0	6	N0	16.5838	0	6.2874	1	1.53252	0	8.21007	1	7.53865	1	8.6103	1	4.4654	1
TCGA-FC-7708	-01A-	11R-2117-13	1	3	5	52	T3a	RX	28.38	0	28.38	0	7	N0	17.0605	1	6.47555	1	4.38268	1	7.31191	0	7.15002	1	8.40363	1	5.21179	1
TCGA-FC-7961	-01A-	11R-A29V-13	1	3		62	T3a	NA	15.41	0	15.41	0	9	N0	17.0598	1	6.17237	1	5.45558	1	7.74372	1	6.97449	1	7.71052	0	3.16012	0
TCGA-FC-A5OB	-01A-	11R-A29V-13	1	3		53	T3b	R1	22.34	0	22.34	0	9	N0	16.7783	1	5.10308	0	5.69279	1	6.86272	0	5.45609	0	7.72099	0	0.766794	0
TCGA-FC-A66V	-01A-	21R-A30I-13	1	3	5	74	T3b	R0	17.21	0	17.21	0	7	N0	16.6093	0	6.18721	1	6.15497	1	7.88704	1	6.99115	1	8.06674	0	2.59426	0
TCGA-FC-A6HD	-01A-	11R-A31R-13	1	3	5	77	T3a	R0	25.92	0	25.92	0	7	N0	16.9714	1	5.3523	0	4.09991	0	7.02925	0	6.21702	0	7.96373	0	2.09991	0
TCGA-FC-A8O0	-01A-	41R-A37H-13	2	4		68	T3a	R0	20.24	0	20.24	0	6	N0	15.6717	0	4.73596	0	4.09992	0	8.31043	1	7.27201	1	8.40715	1	4.38232	1
TCGA-G9-6332	-01A-	11R-1788-13	2	4	6	55	T3a	R0	42.21	1	42.21	1	7	N0	15.659	0	3.48261	0	1.48261	0	7.45497	0	5.42344	0	8.94613	1	3.86507	1
TCGA-G9-6333	-01A-	12R-1964-13	2	4	6	66	T2c	R0	80.98	0	60	0	7	N0	16.4309	0	6.52188	1	4.71615	1	8.18176	1	7.60245	1	9.01748	1	4.80428	1
TCGA-G9-6336	-01A-	11R-1788-13	2	4	6	57	NA	R1	67.94	0	60	0	7	N0	15.6241	0	4.04464	0	2.60103	0	7.26324	0	6.55523	1	8.09353	0	5.19558	1
TCGA-G9-6338	-01A-	12R-1964-13	2	4	6	61	T3a	R1	66.62	0	60	0	7	N0	15.8729	0	6.24601	1	3.00231	0	11.4015	1	11.2138	1	8.64456	1	8.58141	1
TCGA-G9-6339	-01A-	12R-A310-13	1	3	5	58	T3b	R0	53.68	1	53.68	1	7	N0	16.7582	1	6.25565	1	6.22522	1	8.30437	1	7.5415	1	8.06121	0	3.70294	1
TCGA-G9-6348	-01A-	11R-1788-13	2	3	6	68	T2c	R0	49.77	0	49.77	0	7	N0	15.7673	0	3.60479	0	4.53264	1	7.00213	0	4.93374	0	7.72399	0	3.73909	1
TCGA-G9-6356	-01A-	11R-1788-13	2	4		60	T3b	R1	47.11	0	47.11	0	9	N0	15.7266	0	4.21899	0	3.23321	0	7.5734	1	6.02839	0	8.48336	1	4.3552	1
TCGA-G9-6361	-01A-	21R-1964-13	1	3	5	61	T3a	R1	46.48	0	46.48	0	7	N0	16.9276	1	5.30281	0	4.63345	1	8.04849	1	6.18322	0	7.6349	0	3.55609	0
TCGA-G9-6362	-01A-	11R-1788-13	2	4	6	57	T3a	R1	47.4	0	47.4	0	7	N0	15.5667	0	4.59714	0	2.2279	0	6.10783	0	4.83934	0	7.07757	0	3.18726	0
TCGA-G9-6363	-01A-	21R-1788-13	2	4	6	64	T4	R0	45.27	0	45.27	0	7	N0	15.5727	0	3.915	0	2.915	0	7.76586	1	6.43558	0	7.85136	0	4.58878	1
TCGA-G9-6364	-01A-	21R-1788-13	2	4	6	72	T3a	R0	39.36	0	39.36	0	7	N0	15.2243	0	4.55663	0	1.82728	0	7.98662	1	6.73922	1	8.67673	1	4.97167	1
TCGA-G9-6365	-01A-	11R-1788-13	2	4	6	71	T4	R1	44.78	0	44.78	0	7	N0	15.2542	0	4.66095	0	3.5509	0	7.68119	1	6.67716	1	7.71003	0	5.03884	1
TCGA-G9-6367	-01A-	11R-1788-13	2	4		60	T3a	R1	40.14	0	40.14	0	9	N0	14.2098	0	4.8319	0	1.90907	0	7.75142	1	6.86714	1	8.60777	1	5.13146	1
TCGA-G9-6369	-01A-	21R-1964-13	2	4	6	55	T2c	R0	39.91	0	39.91	0	7	N0	15.6533	0	6.19475	1	2.77328	0	6.65243	0	7.58431	1	8.78291	1	4.96593	1
TCGA-G9-6370	-01A-	11R-1788-13	2	4	6	52	T3b	R0	37.98	0	37.98	0	7	N0	13.8085	0	3.80498	0	1.39469	0	7.45624	0	5.58971	0	7.89998	0	3.8472	1
TCGA-G9-6377	-01A-	11R-1964-13	1	4	5	61	T2c	R0	31.47	0	31.47	0	7	N0	16.8528	1	5.69525	1	3.52533	0	7.83205	1	6.56831	1	8.62234	1	3.74106	1
TCGA-G9-6379	-01A-	11R-A31R-13	2	4	5	68	T3b	R1	58.41	0	58.41	0	7	N0	16.6292	0	5.87264	1	5.30727	1	8.38538	1	8.16611	1	8.00578	0	4.31558	1
TCGA-G9-6384	-01A-	11R-1788-13	2	4	6	53	T3a	R0	25.13	0	25.13	0	7	N0	15.0302	0	5.00485	0	3.28106	0	7.57874	1	7.06003	1	8.86784	1	4.96458	1
TCGA-G9-6494	-01A-	11R-1788-13	2	4	6	66	T4	R1	58.18	0	58.18	0	7	N0	15.3688	0	5.44666	1	0.941136	0	7.60546	1	6.11677	0	8.3112	1	4.22124	1
TCGA-G9-6496	-01A-	11R-1788-13	2	3	5	61	T2c	R0	56.7	0	56.7	0	7	N0	16.0532	0	4.3601	0	5.09217	1	6.62212	0	5.60674	0	7.5912	0	3.43166	0
TCGA-G9-6499	-01A-	12R-1964-13	2	4		66	T3a	R0	50.69	0	50.69	0	9	N0	16.29	0	5.80445	1	2.9971	0	8.22139	1	7.93062	1	8.23157	1	5.35258	1
TCGA-G9-7510	-01A-	11R-2262-13	2	4		66	T3a	R1	38.93	0	38.93	0	8	N0	16.7399	1	5.41393	0	4.12269	0	8.00919	1	6.83766	1	8.3606	1	4.64295	1
TCGA-G9-7521	-01A-	11R-2262-13	1			52	T3a	R0	30.95	0	30.95	0	8	N1	17.3422	1	5.26016	0	5.59634	1	7.3944	0	7.14297	1	7.51507	0	5.14297	1
TCGA-G9-7522	-01A-	11R-2262-13	1	3	5	49	T2c	R0	35.41	0	35.41	0	7	N0	16.9764	1	6.02415	1	4.28576	1	7.63177	1	6.95846	1	8.67467	1	4.86595	1
TCGA-G9-7523	-01A-	11R-2262-13	2	4		44	T3a	R1	28.15	0	28.15	0	10	N0	16.1755	0	5.31665	0	2.40017	0	10.0001	1	9.26992	1	8.67815	1	7.28281	1
TCGA-G9-7525	-01A-	31R-2262-13	1	3	5	64	T2c	R0	32.65	0	32.65	0	7	N0	16.9929	1	5.42521	0	4.42521	1	7.42186	0	6.75247	1	8.07759	0	4.62452	1
TCGA-G9-A9S0	-01A-	11R-A41R-13	1			53	T3b	R1	21.35	1	21.35	1	8	N1	18.3222	1	5.33555	0	4.53195	1	7.58506	1	5.84335	0	8.09821	0	2.96005	0
TCGA-G9-A9S4	-01A-	11R-A41R-13	1			62	T3b	R1	29.76	0	29.76	0	8	N1	17.4119	1	5.02815	0	5.05759	1	6.80327	0	6.07929	0	8.82162	1	3.07209	0
TCGA-G9-A9S7	-01A-	11R-A41R-13	1	3		55	T3a	R0	23.92	0	23.92	0	8	N0	17.2033	1	4.97459	0	4.1606	1	6.83576	0	6.08905	0	8.07831	0	3.29387	0
TCGA-H9-A6BY	-01A-	11R-A30I-13	2	4	6	63	T3a	RX	3.68	0	3.68	0	7	N0	15.7872	0	6.48516	1	4.61281	1	8.66002	1	8.23416	1	7.71661	0	3.82854	1
TCGA-HC-7078	-01A-	11R-2117-13	1	3	5	69	T3a	R0	65.21	0	60	0	7	N0	16.8858	1	6.23469	1	4.21974	1	7.3072	0	6.6737	1	8.8283	1	4.21974	1
TCGA-HC-7079	-01A-	11R-1964-13	1	3	5	51	T3a	R0	12.48	1	12.48	1	7	N0	17.8468	1	5.62623	1	4.06511	0	6.76737	0	6.44271	0	7.94173	0	4.4563	1
TCGA-HC-7080	-01A-	11R-1964-13	1	3	5	66	T2a	R0	29.37	1	29.37	1	7	N0	16.5928	0	4.89192	0	4.43941	1	4.65091	0	4.09837	0	6.25757	0	1.77644	0
TCGA-HC-7209	-01A-	11R-2117-13	1	3		60	T2c	R0	14.45	0	14.45	0	6	N0	17.028	1	6.21864	1	3.75397	0	6.25986	0	6.77189	1	8.1311	1	4.58585	1
TCGA-HC-7210	-01A-	11R-2117-13	2	4	6	74	T2a	R0	28.52	0	28.52	0	7	N0	16.5368	0	6.97712	1	4.2066	1	7.20925	0	7.18253	1	8.20793	1	5.038	1
TCGA-HC-7211	-01A-	11R-2117-13	1	3	5	62	T2c	R0	40.11	0	40.11	0	7	N0	16.9599	1	5.68542	1	3.45369	0	6.58921	0	6.19066	0	8.56664	1	3.96389	1
TCGA-HC-7212	-01A-	11R-2117-13	1	3	5	56	T2a	NA	28.58	0	28.58	0	7	N0	17.0683	1	6.55629	1	4.40535	1	6.18207	0	5.65773	0	8.1123	0	3.52734	0
TCGA-HC-7213	-01A-	11R-2117-13	1	3		53	T3b	R0	5.58	1	5.58	1	9	N0	17.6113	1	5.82647	1	4.14709	1	6.66427	0	6.31003	0	9.23086	1	3.92121	1
TCGA-HC-7230	-01A-	11R-2117-13	2	4	6	50	T2c	R0	32.88	0	32.88	0	7	N0	16.8879	1	6.45929	1	2.41259	0	7.57829	1	6.24681	0	8.61691	1	4.11886	1
TCGA-HC-7233	-01A-	11R-2117-13	2	4	6	73	T2a	R1	44.51	0	44.51	0	7	N0	16.9326	1	5.49911	1	2.79485	0	7.09926	0	6.86168	1	8.75065	1	4.58073	1
TCGA-HC-7736	-01A-	11R-2117-13	1	4	6	59	T2c	R0	36.24	0	36.24	0	7	N0	16.7418	1	7.30788	1	4.37035	1	7.2359	0	6.93479	1	8.24426	1	4.21562	1
TCGA-HC-7737	-01A-	11R-2117-13	1			55	T2c	R0	35.81	0	35.81	0	7	N1	17.1941	1	6.12803	1	3.57675	0	7.4077	0	6.98275	1	7.91194	0	4.83979	1
TCGA-HC-7740	-01A-	11R-2117-13	2	4	6	59	T2c	R0	23.55	0	23.55	0	7	N0	16.0599	0	6.94968	1	2.98235	0	7.93724	1	7.32034	1	8.09306	0	5.33832	1
TCGA-HC-7742	-01A-	11R-2117-13	2	4	6	58	T3a	R0	30.81	0	30.81	0	7	N0	16.9037	1	5.74923	1	3.61994	0	7.39546	0	7.21986	1	9.35766	1	5.23792	1
TCGA-HC-7744	-01A-	11R-2117-13	1	3	5	46	T3b	R1	17.44	0	17.44	0	7	N0	17.1588	1	5.89681	1	3.80116	0	7.222	0	6.20011	0	8.19901	1	4.07578	1
TCGA-HC-7745	-01A-	11R-2117-13	1	3	5	65	T3b	R0	23.69	0	23.69	0	7	N0	17.7344	1	6.01051	1	3.25496	0	6.87076	0	6.00787	0	8.63407	1	3.89239	1
TCGA-HC-7747	-01A-	11R-2117-13	1	3	5	52	T2c	NA	24.57	0	24.57	0	7	N0	16.6101	0	4.99817	0	3.84063	0	7.19004	0	4.52389	0	7.76224	0	2.69478	0
TCGA-HC-7748	-01A-	11R-2117-13	1	3		60	T2a	R0	26.02	0	26.02	0	6	N0	17.072	1	6.27493	1	4.52608	1	7.70322	1	6.68269	1	8.59427	1	4.12901	1
TCGA-HC-7749	-01A-	11R-2117-13	1	3	5	70	T3a	R0	23.78	0	23.78	0	7	N0	17.2712	1	6.30356	1	4.32875	1	7.44593	0	5.70726	0	7.5388	0	3.74932	1
TCGA-HC-7752	-01A-	11R-2117-13	2	4	6	61	T2c	R0	25.69	0	25.69	0	7	N0	16.2073	0	6.02752	1	3.7545	0	7.33946	0	6.8607	1	8.10813	0	4.60694	1
TCGA-HC-7818	-01A-	11R-2117-13	2	4	6	66	T2c	R0	30.81	0	30.81	0	7	N0	16.6918	0	5.17164	0	3.65974	0	7.53238	1	7.00551	1	9.02184	1	5.61221	1
TCGA-HC-7819	-01A-	11R-2117-13	1	4		53	T2c	R2	17.84	0	17.84	0	8	N0	16.5289	0	6.09016	1	2.76138	0	6.60747	0	6.58338	1	8.58338	1	4.17642	1
TCGA-HC-7821	-01A-	12R-2117-13	1			54	T3b	NA	31.41	0	31.41	0	8	N1	17.8498	1	3.9363	0	5.09444	1	5.3861	0	4.05448	0	6.41163	0	1.97106	0
TCGA-HC-8216	-01A-	11R-A29V-13	1	3	5	58	T3a	R0	22.4	0	22.4	0	7	N0	17.3825	1	4.84412	0	5.17754	1	8.00601	1	6.5086	1	7.81865	0	2.59258	0
TCGA-HC-8257	-01A-	11R-2262-13	1			70	T3b	R1	23.85	0	23.85	0	7	N1	16.6898	0	4.57188	0	4.64588	1	6.13773	0	4.34632	0	8.53462	1	2.41141	0
TCGA-HC-8258	-01A-	11R-2262-13	2	4		56	T2c	NA	27.83	0	27.83	0	6	N0	16.0512	0	5.74247	1	4.52745	1	7.46157	0	6.81021	1	7.90992	0	4.82862	1
TCGA-HC-8260	-01A-	11R-2262-13	1	3	5	43	T2c	R1	22.54	0	22.54	0	7	N0	16.9018	1	5.78179	1	4.58425	1	7.1666	0	6.31336	0	7.89674	0	4.50363	1
TCGA-HC-8262	-01A-	11R-2262-13	1	3		57	T2c	R0	22.31	0	22.31	0	8	N0	16.5147	0	5.75221	1	4.05831	0	7.26853	0	6.12736	0	8.28525	1	3.84532	1
TCGA-HC-8264	-01B-	11R-2401-13	1			60	T3b	R1	1.58	0	1.58	0	9	N1	16.3029	0	6.00579	1	4.6226	1	6.60071	0	6.25319	0	7.03056	0	4.46673	1
TCGA-HC-8265	-01A-	11R-2262-13	1	3		66	T3a	R1	15.87	0	15.87	0	8	N0	16.837	1	5.62745	1	5.38798	1	6.80677	0	6.38798	0	7.86911	0	4.24043	1
TCGA-HC-8266	-01A-	11R-2262-13	1	3		55	T3b	R1	15.54	0	15.54	0	8	N0	17.2828	1	5.48176	1	5.44186	1	7.59673	1	7.13919	1	7.99157	0	5.29285	1
TCGA-HC-A48F	-01A-	11R-A25C-13	1			47	T2c	R1	22.34	0	22.34	0	8	N1	17.2579	1	4.61371	0	5.1612	1	5.47127	0	5.05623	0	6.81213	0	1.99128	0
TCGA-HC-A4ZV	-01A-	11R-A26Y-13	1	3		56	T3b	R1	0.76	0	0.76	0	9	N0	18.3275	1	4.62602	0	5.11441	1	6.26863	0	5.82449	0	8.50989	1	1.31443	0
TCGA-HC-A631	-01A-	11R-A29V-13	1	3		67	T2c	R1	1.77	0	1.77	0	9	N0	17.7663	1	3.85565	0	4.61815	1	7.31742	0	6.25775	0	7.14633	0	2.0483	0
TCGA-HC-A632	-01A-	11R-A29V-13	1	3		68	T3a	R0	2	0	2	0	9	N0	16.9166	1	5.63574	1	4.25843	1	7.15693	0	5.68324	0	6.09681	0	1.1943	0
TCGA-HC-A6AL	-01A-	11R-A30I-13	1	4	5	64	T2c	R0	2.2	0	2.2	0	7	N0	16.3745	0	6.08326	1	4.47288	1	7.28845	0	7.08011	1	7.64494	0	2.99894	0
TCGA-HC-A6AN	-01A-	11R-A30I-13	1	3	5	67	T3a	R1	1.61	0	1.61	0	7	N0	17.5834	1	5.75039	1	4.513	1	7.73665	1	6.74291	1	6.95635	0	3.24291	0
TCGA-HC-A6AS	-01A-	11R-A30I-13	1	3	5	70	T2a	R0	1.45	0	1.45	0	7	N0	17.315	1	6.10799	1	6.03853	1	8.65443	1	7.88329	1	7.92763	0	3.72948	1
TCGA-HC-A6HX	-01A-	11R-A31R-13	1	4	5	55	T2c	R0	1.25	0	1.25	0	7	N0	16.1679	0	6.3689	1	4.99039	1	7.53665	1	7.87677	1	7.75343	0	3.90293	1
TCGA-HC-A76W	-01A-	11R-A343-13	1	3	5	73	T3b	R1	7	0	7	0	7	N0	16.2856	0	6.04922	1	5.6111	1	7.85535	1	6.57875	1	7.51799	0	2.7013	0
TCGA-HC-A76X	-01A-	11R-A343-13	2	4	6	62	T2c	R0	4.93	0	4.93	0	7	N0	16.1831	0	6.19679	1	1.83923	0	8.03497	1	6.94776	1	8.41364	1	3.21774	0
TCGA-HC-A8CY	-01A-	11R-A36B-13	1			63	T3a	R1	9.53	0	9.53	0	9	N1	17.2197	1	5.83041	1	3.91287	0	6.66577	0	5.60092	0	7.61331	0	2.47991	0
TCGA-HC-A8D0	-01A-	11R-A36B-13	1	4	5	61	T2a	R0	25.46	0	25.46	0	7	N0	17.2013	1	5.92869	1	4.95189	1	8.55886	1	6.9051	1	9.29868	1	3.5937	0
TCGA-HC-A8D1	-01A-	11R-A36B-13	1	4	5	68	T2c	R0	18.82	0	18.82	0	7	N0	16.7355	1	5.86088	1	5.06284	1	7.65321	1	6.07899	0	9.23493	1	2.43835	0
TCGA-HC-A9TE	-01A-	11R-A41R-13	1	3		64	T3b	R1	7.1	1	7.1	1	9	N0	16.4924	0	4.97534	0	3.87848	0	6.93497	0	6.19237	0	6.88846	0	3.54144	0
TCGA-HC-A9TH	-01A-	11R-A41R-13	1	3		58	T3b	R1	11.53	1	11.53	1	9	N0	17.9148	1	3.67173	0	5.67773	1	6.65053	0	6.06404	0	7.74068	0	2.97429	0
TCGA-HI-7168	-01A-	11R-2117-13	1	3		62	T3b	R0	82.29	1	60	0	9	N0	16.7578	1	6.75013	1	6.10511	1	7.36033	0	6.42769	0	8.79584	1	3.79284	1
TCGA-HI-7169	-01A-	11R-2117-13	2	4	6	55	T3a	R1	88.17	0	60	0	7	N0	15.7386	0	6.8325	1	3.07294	0	9.27313	1	8.61454	1	9.14994	1	6.16486	1
TCGA-HI-7170	-01A-	11R-2117-13	1	4		58	T2c	R0	82.85	0	60	0	6	N0	16.4732	0	6.34062	1	4.24206	1	7.50449	1	6.51357	1	8.41522	1	4.22741	1
TCGA-J4-8200	-01A-	11R-A29V-13	2	4	6	47	T2c	R0	40.01	0	40.01	0	7	N0	16.3459	0	6.76415	1	3.66095	0	10.7294	1	10.6496	1	9.34864	1	7.30774	1
TCGA-J4-A67L	-01A-	11R-A30I-13	1	3	5	54	T3a	R0	25.3	0	25.3	0	7	N0	17.486	1	5.29858	0	5.21914	1	7.75957	1	7.01217	1	7.38806	0	3.46085	0
TCGA-J4-A67M	-01A-	11R-A30I-13	1	3	5	55	T3a	R0	30.91	0	30.91	0	7	N0	16.8379	1	5.81674	1	6.30034	1	8.19542	1	7.54731	1	7.63801	0	3.49906	0
TCGA-J4-A67N	-01A-	11R-A30I-13	1	3	5	61	T3a	R0	14.52	1	14.52	1	7	N0	17.1479	1	5.45251	1	4.38671	1	7.40582	0	6.61321	1	7.4571	0	2.85833	0
TCGA-J4-A67O	-01A-	11R-A30I-13	2	4	6	59	T2c	R0	27.56	0	27.56	0	7	N0	17.0461	1	6.31631	1	5.79132	1	8.88975	1	8.04561	1	8.78095	1	4.3726	1
TCGA-J4-A67R	-01A-	21R-A30I-13	1	3	5	65	T2c	R0	29.89	0	29.89	0	7	N0	17.541	1	6.1362	1	6.01846	1	8.3236	1	7.96344	1	8.52009	1	4.10419	1
TCGA-J4-A67S	-01A-	11R-A30I-13	2	4	5	63	T3a	R1	23.26	1	23.26	1	7	N0	16.7158	1	6.32134	1	4.40659	1	8.30399	1	8.11247	1	7.87673	0	4.45313	1
TCGA-J4-A6G1	-01A-	11R-A310-13	1	3		68	T3a	R0	25.26	0	25.26	0	8	N0	17.4734	1	6.17741	1	5.74186	1	8.37013	1	7.48802	1	8.0676	0	3.53002	0
TCGA-J4-A6G3	-01A-	11R-A310-13	1	3		57	T3b	R1	20.3	1	20.3	1	8	N0	17.3601	1	6.09752	1	5.40755	1	8.54586	1	7.31277	1	7.88289	0	3.35117	0
TCGA-J4-A83I	-01A-	11R-A36B-13	1	3	5	63	T3a	R0	22.5	0	22.5	0	7	N0	17.1459	1	5.47598	1	3.68897	0	7.43861	0	5.75801	0	7.71177	0	3.01655	0
TCGA-J4-A83J	-01A-	11R-A36B-13	1	3	5	68	T2c	R1	22.86	0	22.86	0	7	N0	17.3623	1	5.54316	1	2.92519	0	7.63943	1	5.79966	0	8.268	1	2.96472	0
TCGA-J4-A83L	-01A-	11R-A358-13	2	4	6	61	T2c	R0	23.65	0	23.65	0	7	N0	16.0134	0	5.67057	1	2.38853	0	8.11026	1	7.82695	1	8.12878	1	4.55846	1
TCGA-J4-A83M	-01A-	11R-A358-13	1	3	5	64	T2c	R1	17.12	1	17.12	1	7	N0	17.3064	1	5.57577	1	4.01719	0	7.53254	1	7.00932	1	8.37167	1	4.24851	1
TCGA-J4-AATV	-01A-	11R-A41R-13	2	4		71	T2c	R1	18.17	0	18.17	0	6	N0	17.1933	1	6.29508	1	4.02147	0	8.47627	1	7.94076	1	9.306	1	4.80191	1
TCGA-J4-AATZ	-01A-	11R-A41R-13	1	3		66	T3a	R1	2.6	1	2.6	1	9	N0	17.1114	1	5.06479	0	4.64976	1	6.91862	0	5.79271	0	8.18373	1	3.52422	0
TCGA-J4-AAU2	-01A-	11R-A41R-13	2	4		59	T2c	R0	27.1	0	27.1	0	6	N0	16.75	1	5.72777	1	1.76094	0	7.50363	1	6.90884	1	7.65906	0	3.47143	0
TCGA-J9-A52B	-01A-	11R-A26Y-13	1	3		62	T3b	R1	1.87	1	1.87	1	9	N0	17.5873	1	6.50616	1	5.16593	1	7.02194	0	5.80116	0	7.12253	0	1.32754	0
TCGA-J9-A52E	-01A-	11R-A26Y-13	1	3		65	T3b	R1	10.61	0	10.61	0	9	N0	18.2833	1	7.12425	1	5.02207	1	5.15476	0	5.34135	0	5.47789	0	0.575817	0
TCGA-J9-A8CM	-01A-	11R-A358-13	1			66	T3b	R1	11.3	1	11.3	1	9	N1	17.5545	1	4.93969	0	5.04562	1	7.40784	0	6.16796	0	7.44945	0	3.65171	0
TCGA-KC-A4BL	-01A-	31R-A25C-13	1	3	5	65	T2c	R0	6.34	1	6.34	1	7	N0	17.1311	1	6.42152	1	3.48377	0	7.41387	0	6.91818	1	7.98082	0	3.87423	1
TCGA-KC-A4BN	-01A-	61R-A25C-13	1	3	5	55	T2a	R0	59.63	0	59.63	0	7	N0	17.1927	1	6.12983	1	4.17125	1	7.42061	0	7.25069	1	8.03392	0	4.27622	1
TCGA-KC-A4BO	-01A-	61R-A25C-13	1	3	5	55	T2c	R0	19.94	0	19.94	0	7	N0	16.7252	1	6.76766	1	6.47836	1	7.93593	1	6.98313	1	8.22709	1	3.64348	0
TCGA-KC-A4BR	-01A-	32R-A25C-13	2			75	T3b	R0	33.57	1	33.57	1	9	N1	16.0732	0	6.86897	1	5.36344	1	8.11068	1	8.14159	1	9.09635	1	4.78765	1
TCGA-KC-A4BV	-01A-	31R-A26Y-13	1	3		66	T3a	R0	43.63	1	43.63	1	9	N0	17.1394	1	5.34499	0	3.61629	0	6.97886	0	6.3999	0	6.74204	0	2.29436	0
TCGA-KC-A7F3	-01A-	21R-A343-13	1	4	6	67	T2c	R0	21.85	0	21.85	0	7	N0	16.9185	1	5.27556	0	4.27556	1	7.77561	1	6.9703	1	8.93998	1	3.64837	0
TCGA-KC-A7F5	-01A-	11R-A343-13	1	3	5	54	T2c	R0	2.99	0	2.99	0	7	N0	16.7372	1	4.24954	0	5.01251	1	6.46254	0	4.20515	0	7.72871	0	0.790113	0
TCGA-KC-A7F6	-01A-	11R-A343-13	2	4	6	63	T2c	R0	8.64	0	8.64	0	7	N0	16.3799	0	5.63081	1	4.47327	1	8.23227	1	7.25181	1	8.44809	1	3.62083	0
TCGA-KC-A7FA	-01A-	21R-A343-13	1	4	6	63	T3a	R0	19.65	0	19.65	0	7	N0	16.7728	1	6.05362	1	3.55293	0	8.62678	1	6.7398	1	9.63179	1	2.69878	0
TCGA-KC-A7FD	-01A-	11R-A343-13	2	4	6	62	T3a	R0	8.87	0	8.87	0	7	N0	16.1479	0	5.32563	0	3.05974	0	7.4455	0	6.37478	0	8.11657	0	2.91535	0
TCGA-KC-A7FE	-01A-	12R-A343-13	2	4	6	62	T2c	R1	11.56	0	11.56	0	7	N0	15.6258	0	6.36088	1	3.41335	0	8.99258	1	7.80893	1	8.07812	0	4.17754	1
TCGA-KK-A59V	-01A-	11R-A29V-13	1	3		64	T3b	R0	113.01	0	60	0	9	N0	17.7197	1	3.79274	0	4.55458	1	5.7038	0	4.49799	0	7.95917	0	-0.145862	0
TCGA-KK-A59X	-01A-	11R-A29V-13	1			55	T3b	R1	73.36	1	60	0	9	N1	17.4821	1	4.48213	0	6.13865	1	6.84266	0	5.36767	0	7.12697	0	0.921418	0
TCGA-KK-A59Y	-01A-	11R-A26Y-13	1			56	T3a	RX	64.65	0	60	0	9	N1	17.5698	1	4.91518	0	5.36815	1	6.83931	0	6.48827	1	8.07852	0	2.68488	0
TCGA-KK-A59Z	-01A-	12R-A26Y-13	2	4	5	66	T2c	R0	86.33	0	60	0	7	N0	16.1974	0	5.68322	1	5.84749	1	8.10999	1	7.99204	1	7.46655	0	4.02387	1
TCGA-KK-A5A1	-01A-	11R-A29V-13	1	3		72	T3b	R1	6.67	1	6.67	1	9	N0	17.5255	1	4.66183	0	5.79268	1	6.63882	0	4.52798	0	6.54293	0	-0.64195	0
TCGA-KK-A6DY	-01A-	12R-A310-13	1	3	5	50	T2c	R1	141.1	0	60	0	7	N0	17.2865	1	5.65889	1	3.66413	0	7.97135	1	6.77477	1	7.59315	0	2.25604	0
TCGA-KK-A6E0	-01A-	11R-A310-13	1	3		59	T3a	R0	30.91	1	30.91	1	9	N0	16.7939	1	5.22745	0	5.16944	1	7.21137	0	6.32366	0	6.83823	0	2.51631	0
TCGA-KK-A6E1	-01A-	11R-A310-13	1			57	T3b	RX	72.21	0	60	0	9	N1	17.498	1	4.40812	0	4.97714	1	6.94472	0	6.00885	0	7.40812	0	1.80722	0
TCGA-KK-A6E2	-01A-	11R-A310-13	1	3	5	54	T2c	R0	165.05	0	60	0	7	N0	16.6012	0	4.89419	0	3.58564	0	6.8579	0	5.15573	0	6.64009	0	1.47017	0
TCGA-KK-A6E3	-01A-	21R-A30I-13	2	4	6	56	T2c	R0	67.54	0	60	0	7	N0	16.1281	0	6.26685	1	1.80088	0	8.88622	1	8.60048	1	7.92603	0	4.88834	1
TCGA-KK-A6E5	-01A-	11R-A310-13	2	4	5	63	T3b	R0	68.1	0	60	0	7	N0	16.8293	1	5.91202	1	4.64056	1	8.3323	1	7.50319	1	7.92596	0	3.86937	1
TCGA-KK-A6E7	-01A-	11R-A31R-13	1			46	T3a	R1	30.39	1	30.39	1	9	N1	16.8878	1	6.09119	1	4.30149	1	7.65379	1	5.79129	0	5.98052	0	2.13921	0
TCGA-KK-A6E8	-01A-	11R-A31R-13	2	4		68	T2c	RX	58.15	0	58.15	0	9	N0	15.8713	0	5.82178	1	3.07332	0	8.04785	1	7.29674	1	8.71255	1	3.42947	0
TCGA-KK-A7AP	-01A-	12R-A343-13	1			55	T3b	R1	6.44	0	6.44	0	9	N1	17.2478	1	3.92341	0	6.70264	1	7.01316	0	5.89387	0	7.80407	0	2.17339	0
TCGA-KK-A7AQ	-01A-	11R-A343-13	1	3	5	62	T2c	R0	39.98	1	39.98	1	7	N0	16.7008	1	4.92828	0	4.13339	1	7.56893	1	5.74135	0	7.29945	0	2.21779	0
TCGA-KK-A7AU	-01A-	11R-A360-13	1			63	T3b	R1	6.8	1	6.8	1	9	N1	16.8296	1	4.20448	0	3.73242	0	5.7669	0	4.37813	0	7.56612	0	1.23765	0
TCGA-KK-A7AV	-01A-	11R-A32J-13	1	3	5	58	T2c	RX	27	0	27	0	7	N0	17.2971	1	5.28336	0	4.37007	1	7.07051	0	5.653	0	8.09617	0	2.55064	0
TCGA-KK-A7AW	-01A-	11R-A360-13	1			57	T3a	R0	34.63	0	34.63	0	7	N1	16.6429	0	4.72812	0	2.32213	0	7.30626	0	6.07702	0	9.17325	1	3.52376	0
TCGA-KK-A7AY	-01A-	11R-A343-13	1	3	5	60	T2c	R0	36.93	1	36.93	1	7	N0	16.8501	1	5.06042	0	3.26901	0	7.89948	1	5.71831	0	8.0443	0	2.15353	0
TCGA-KK-A7B0	-01A-	11R-A360-13	1	3		67	T3b	R0	19.91	1	19.91	1	9	N0	16.9384	1	5.85067	1	4.53555	1	7.94394	1	6.51633	1	8.56235	1	4.13739	1
TCGA-KK-A7B1	-01A-	11R-A32J-13	1	3	5	65	T3a	R0	34.92	0	34.92	0	7	N0	17.3264	1	6.23529	1	4.94184	1	7.80691	1	7.03122	1	8.2917	1	4.41012	1
TCGA-KK-A7B2	-01A-	12R-A32J-13	1			68	T3a	R0	22.73	1	22.73	1	9	N1	17.3508	1	5.35827	0	5.67278	1	7.78253	1	6.67773	1	7.90892	0	4.38272	1
TCGA-KK-A7B3	-01A-	11R-A343-13	2	4		62	T3b	R0	9.66	1	9.66	1	9	N0	16.4056	0	5.89665	1	4.63238	1	8.04649	1	7.12522	1	7.72421	0	3.64718	0
TCGA-KK-A7B4	-01A-	11R-A32J-13	1			64	T3b	R1	31.64	1	31.64	1	9	N1	17.7224	1	4.3586	0	4.26667	1	7.02997	0	5.71918	0	8.17609	1	2.34067	0
TCGA-KK-A8I4	-01A-	11R-A36B-13	1			64	T3b	R0	71.02	1	60	0	7	N1	16.8336	1	5.70351	1	3.62474	0	7.65388	1	6.30005	0	8.39481	1	3.25796	0
TCGA-KK-A8I5	-01A-	11R-A36B-13	2	4	6	55	T2b	R0	101.71	0	60	0	7	N0	16.8483	1	5.12014	0	4.20076	1	8.07914	1	6.31019	0	8.2461	1	3.94398	1
TCGA-KK-A8I6	-01A-	11R-A36B-13	1	3	5	58	T3a	R0	21.94	0	21.94	0	7	N0	17.0039	1	5.57489	1	4.69548	1	7.63289	1	6.65406	1	8.53836	1	4.01195	1
TCGA-KK-A8I7	-01A-	21R-A36B-13	2	4		55	T3b	R1	57.69	1	57.69	1	9	N0	16.9976	1	6.3512	1	4.13619	1	8.22769	1	7.21284	1	8.63616	1	3.74387	1
TCGA-KK-A8I8	-01A-	11R-A36B-13	1	3		69	T3b	R1	31.77	0	31.77	0	9	N0	16.9142	1	5.41749	0	4.5039	1	7.80102	1	6.1651	0	8.43299	1	3.07764	0
TCGA-KK-A8I9	-01A-	11R-A36B-13	1	3		61	T3a	RX	30.88	1	30.88	1	8	N0	16.9047	1	5.60391	1	4.39746	1	7.04796	0	6.08072	0	7.87693	0	3.08934	0
TCGA-KK-A8IA	-01A-	11R-A36B-13	1			69	T3b	RX	63.44	0	60	0	9	N1	17.405	1	4.78439	0	5.32261	1	6.78125	0	5.82765	0	8.61838	1	1.9389	0
TCGA-KK-A8IB	-01A-	11R-A36B-13	1	3		65	T3a	R0	2.73	0	2.73	0	9	N0	17.0839	1	5.46573	1	4.72338	1	7.40608	0	6.39554	0	8.80369	1	3.44134	0
TCGA-KK-A8IC	-01A-	11R-A36B-13	1	3		54	T3b	R0	34.82	1	34.82	1	9	N0	17.501	1	4.82906	0	4.97673	1	7.10178	0	5.78965	0	8.05176	0	3.20024	0
TCGA-KK-A8ID	-01A-	11R-A36B-13	1			70	T3b	R1	69.22	0	60	0	9	N1	16.4887	0	7.01699	1	3.77802	0	6.31261	0	5.53605	0	7.51393	0	3.14999	0
TCGA-KK-A8IF	-01A-	11R-A36B-13	1	3	5	57	T3a	R0	21.29	1	21.29	1	7	N0	17.2771	1	4.55397	0	4.51154	1	7.33723	0	5.36431	0	8.404	1	2.35234	0
TCGA-KK-A8IG	-01A-	11R-A36B-13	2	4	6	55	T3a	R1	82.29	0	60	0	7	N0	15.8805	0	6.159	1	2.71889	0	8.73148	1	7.65481	1	9.06481	1	4.79597	1
TCGA-KK-A8IH	-01A-	11R-A36B-13	1	3	5	50	T3a	R0	66.13	0	60	0	7	N0	17.5767	1	5.271	0	3.69858	0	7.52719	1	5.47071	0	8.10863	0	2.75372	0
TCGA-KK-A8II	-01A-	11R-A36B-13	1	3		61	T3a	R0	60.91	1	60	0	9	N0	16.7944	1	5.43356	0	3.23193	0	6.29658	0	5.27923	0	8.05805	0	3.13239	0
TCGA-KK-A8IJ	-01A-	11R-A358-13	2			59	T3b	R0	10.09	1	10.09	1	7	N1	16.8271	1	6.25352	1	4.10004	0	7.42638	0	7.31664	1	8.12377	1	4.48533	1
TCGA-KK-A8IK	-01A-	11R-A36B-13	1	3		56	T2c	R0	67.41	0	60	0	9	N0	17.3223	1	4.60535	0	2.04735	0	5.35316	0	4.26974	0	9.87178	1	0.877427	0
TCGA-KK-A8IM	-01A-	11R-A36B-13	1	3	5	55	T2c	R0	62.91	0	60	0	7	N0	16.5657	0	5.41303	0	4.96557	1	7.01393	0	6.32631	0	8.34953	1	3.3806	0
TCGA-M7-A71Z	-01A-	12R-A32J-13	2	4	6	62	T3a	R0	21.12	0	21.12	0	7	N0	15.0756	0	3.73069	0	2.87508	0	6.11212	0	5.87508	0	7.64011	0	1.80469	0
TCGA-M7-A722	-01A-	12R-A36B-13	1	3		65	T3a	R1	18.36	1	18.36	1	8	N0	16.4505	0	4.83249	0	4.63657	1	7.02012	0	4.89961	0	7.294	0	2.44017	0
TCGA-M7-A723	-01A-	12R-A32J-13	2			54	T3b	R1	25.07	0	25.07	0	7	N1	17.0607	1	5.55238	1	3.55238	0	8.27183	1	7.1681	1	8.26235	1	4.30911	1
TCGA-M7-A724	-01A-	12R-A360-13	1	3		64	T3a	R1	29.2	0	29.2	0	8	N0	16.3877	0	4.82689	0	7.25879	1	3.3386	0	0.976031	0	8.14882	1	NA	NA
TCGA-M7-A725	-01A-	12R-A32J-13	1	3	5	56	T3b	R1	18.82	0	18.82	0	7	N0	17.1084	1	3.91055	0	4.62104	1	6.57627	0	5.53007	0	6.92847	0	2.52151	0
TCGA-MG-AAMC	-01A-	11R-A41R-13	1	3		59	T3a	R0	5.68	0	5.68	0	9	N0	16.9413	1	4.49261	0	3.78634	0	7.37972	0	5.715	0	7.39432	0	3.37972	0
TCGA-QU-A6IL	-01A-	11R-A31R-13	2	4	6	64	T2c	R0	3.19	0	3.19	0	7	N0	16.6529	0	5.66332	1	3.12043	0	7.55707	1	7.33659	1	8.26807	1	3.4719	0
TCGA-QU-A6IM	-01A-	11R-A31R-13	2	4	5	59	T2a	R0	40.97	0	40.97	0	7	N0	16.5322	0	5.17218	0	4.65973	1	7.98378	1	7.24822	1	7.55526	0	3.15723	0
TCGA-QU-A6IN	-01A-	11R-A31R-13	2	4	5	61	T2c	R0	140.08	0	60	0	7	N0	16.4233	0	5.92056	1	4.37459	1	8.1549	1	7.53487	1	6.95474	0	3.63762	0
TCGA-QU-A6IO	-01A-	11R-A31R-13	2	4		53	T2c	R1	122.08	0	60	0	6	N0	16.3426	0	5.71201	1	3.27143	0	8.20048	1	7.81059	1	8.00711	0	4.634	1
TCGA-QU-A6IP	-01A-	11R-A31R-13	2	4		66	T2a	R0	86.07	0	60	0	6	N0	16.6969	0	6.14565	1	4.23263	1	8.64815	1	7.66957	1	7.93779	0	3.63224	0
TCGA-SU-A7E7	-01A-	22R-A343-13	1	3		60	T2b	R0	18.1	0	18.1	0	8	N0	16.7752	1	6.28743	1	5.16142	1	7.74256	1	6.51057	1	8.08047	0	3.54169	0
TCGA-TP-A8TT	-01A-	12R-A41R-13	1	3	5	64	T3a	R0	17.28	0	17.28	0	7	N0	17.3345	1	5.6637	1	3.97499	0	7.5117	1	5.94138	0	7.60205	0	3.58505	0
TCGA-TP-A8TV	-01A-	11R-A41R-13	1	3	5	62	T2c	R1	20.04	0	20.04	0	7	N0	16.3557	0	5.75888	1	3.1415	0	5.36857	0	5.1578	0	6.03962	0	1.004	0
TCGA-V1-A8MF	-01A-	11R-A36B-13	1	4		65	T3a	R1	47.6	0	47.6	0	6	N0	16.7427	1	5.77045	1	3.54338	0	7.56373	1	6.30312	0	9.59373	1	3.17142	0
TCGA-V1-A8MJ	-01A-	11R-A36B-13	2			58	T3a	R0	58.84	0	58.84	0	7	N1	16.5912	0	6.11225	1	3.11594	0	8.09369	1	7.19993	1	8.2997	1	4.5236	1
TCGA-V1-A8MK	-01A-	11R-A36B-13	2	4		41	T2c	R0	16.69	0	16.69	0	6	N0	16.1247	0	6.50325	1	3.12539	0	8.48784	1	7.5209	1	9.84187	1	4.39956	1
TCGA-V1-A8ML	-01A-	11R-A37H-13	2	4	6	63	T2c	R0	14.72	0	14.72	0	7	N0	16.4393	0	5.58852	1	3.53324	0	7.84158	1	7.49613	1	9.00998	1	4.20566	1
TCGA-V1-A8MM	-01A-	11R-A37H-13	1	4	5	60	T3a	R0	32.52	1	32.52	1	7	N0	16.4945	0	4.66292	0	4.02549	0	7.59928	1	6.99512	1	7.47762	0	4.07796	1
TCGA-V1-A8MU	-01A-	11R-A37H-13	1			56	T3a	R1	61.63	0	60	0	7	N1	16.4445	0	6.31576	1	4.29093	1	7.78634	1	7.08101	1	8.69181	1	3.90237	1
TCGA-V1-A8WL	-01A-	11R-A37H-13	2	4	6	64	T3a	R0	63.99	0	60	0	7	N0	16.5745	0	5.28113	0	1.43678	0	7.89919	1	6.66734	1	8.2777	1	3.22527	0
TCGA-V1-A8WV	-01A-	11R-A37H-13	1			52	T3b	R0	22.54	0	22.54	0	9	N1	17.4603	1	4.48456	0	5.83505	1	7.02991	0	6.10514	0	8.44687	1	3.11682	0
TCGA-V1-A8WW	-01A-	11R-A37H-13	1			59	T3b	R0	35.41	0	35.41	0	9	N1	17.5062	1	3.60031	0	5.99263	1	7.28554	0	6.46731	0	7.06866	0	3.99886	1
TCGA-V1-A8X3	-01A-	11R-A37H-13	2	4	6	51	T2c	R1	6.64	0	6.64	0	7	N0	16.4639	0	6.49314	1	2.15	0	8.44496	1	7.40913	1	8.67298	1	4.41748	1
TCGA-V1-A9O5	-01A-	11R-A41R-13	1			64	T4	R1	4.07	1	4.07	1	9	N1	17.927	1	5.06055	0	4.24275	1	6.61278	0	5.6175	0	7.35163	0	1.81954	0
TCGA-V1-A9O7	-01A-	21R-A41R-13	2	4		60	T3a	R1	26.91	1	26.91	1	9	N0	15.9732	0	5.92046	1	5.14419	1	9.42201	1	8.86774	1	8.62519	1	6.04095	1
TCGA-V1-A9O9	-01A-	11R-A41R-13	1	3		56	T3b	R0	94.28	0	60	0	8	N0	17.6989	1	5.36475	0	3.74395	0	7.7809	1	6.07131	0	7.79246	0	3.22548	0
TCGA-V1-A9OA	-01A-	11R-A41R-13	2			61	T3b	R0	20.89	0	20.89	0	9	N1	16.3389	0	5.58564	1	3.90249	0	7.79714	1	6.54391	1	7.62311	0	3.73003	1
TCGA-V1-A9OL	-01A-	11R-A41R-13	1	3		65	T3b	R0	3.45	1	3.45	1	9	N0	17.618	1	5.05457	0	4.63616	1	6.88054	0	6.15679	0	8.34487	1	2.93909	0
TCGA-V1-A9OX	-01A-	11R-A41R-13	1	3		56	T2c	R0	37.25	0	37.25	0	8	N0	17.1291	1	5.95366	1	5.37612	1	7.8516	1	6.99399	1	8.61349	1	4.46227	1
TCGA-V1-A9OY	-01A-	11R-A41R-13	1			57	T3a	R1	35.05	0	35.05	0	7	N1	17.2159	1	6.08825	1	4.51425	1	7.6603	1	6.77592	1	8.67413	1	3.51425	0
TCGA-V1-A9Z7	-01A-	11R-A41R-13	1	3		54	T3b	R0	28.71	0	28.71	0	9	N0	16.6761	0	6.53509	1	7.72262	1	7.42251	0	6.19569	0	8.03157	0	2.97846	0
TCGA-V1-A9Z8	-01A-	11R-A41R-13	1	3		59	T3b	R1	27.17	0	27.17	0	9	N0	16.8322	1	6.31418	1	3.99582	0	7.84949	1	6.57781	1	8.17068	1	3.24093	0
TCGA-V1-A9Z9	-01A-	21R-A41R-13	1	3		63	T2c	R0	17.74	0	17.74	0	9	N0	16.9705	1	5.60673	1	4.44919	1	7.46757	0	6.62322	1	7.56325	0	3.84561	1
TCGA-V1-A9ZG	-01A-	11R-A41R-13	1	3		64	T2c	R0	49.84	0	49.84	0	9	N0	17.0622	1	6.59781	1	5.77372	1	5.94302	0	4.60098	0	7.22547	0	1.67498	0
TCGA-V1-A9ZI	-01A-	11R-A41R-13	1	3		68	T3b	R0	53.88	0	53.88	0	9	N0	17.4685	1	5.4194	0	5.07218	1	6.64069	0	5.25621	0	9.04806	1	2.12044	0
TCGA-V1-A9ZK	-01A-	11R-A41R-13	1	3		68	T3b	R0	45.43	0	45.43	0	8	N0	17.3061	1	6.43819	1	4.38531	1	8.32675	1	6.68457	1	8.52844	1	3.87341	1
TCGA-V1-A9ZR	-01A-	11R-A41R-13	1	3		68	T4	R1	44.71	0	44.71	0	8	N0	17.3187	1	5.1522	0	4.67343	1	8.04477	1	6.54959	1	7.87101	0	3.78963	1
TCGA-VN-A88I	-01A-	11R-A358-13	2	4		59	T3a	R0	8.84	0	8.84	0	8	N0	16.9522	1	6.60357	1	4.16236	1	8.27031	1	7.2864	1	8.06553	0	4.40399	1
TCGA-VN-A88K	-01A-	11R-A358-13	1			58	T3a	R0	25.49	0	25.49	0	8	N1	16.7019	1	5.7764	1	5.43742	1	6.7609	0	6.20982	0	6.78562	0	3.22796	0
TCGA-VN-A88L	-01A-	11R-A358-13	2	4	5	54	T2c	R0	24.51	0	24.51	0	7	N0	16.6145	0	5.82076	1	4.24457	1	8.04064	1	7.38802	1	7.8968	0	4.44049	1
TCGA-VN-A88M	-01A-	11R-A358-13	2	4	6	55	T2c	R0	6.21	0	6.21	0	7	N0	16.6211	0	5.13599	0	1.69121	0	7.63502	1	6.54365	1	7.47548	0	3.80668	1
TCGA-VN-A88N	-01A-	11R-A36B-13	1	3	5	62	T2c	R0	25.16	0	25.16	0	7	N0	16.676	0	5.28863	0	5.05077	1	7.32566	0	5.70655	0	8.39966	1	2.78228	0
TCGA-VN-A88O	-01A-	11R-A358-13	2	4	6	49	T2c	R0	15.8	0	15.8	0	7	N0	16.5183	0	6.40585	1	2.29965	0	8.03812	1	7.81798	1	7.70337	0	5.18501	1
TCGA-VN-A88P	-01A-	11R-A358-13	2	4	6	60	T2c	R0	41.39	0	41.39	0	7	N0	16.5872	0	4.88038	0	3.08287	0	8.0925	1	7.63892	1	7.85546	0	5.39099	1
TCGA-VN-A88Q	-01A-	11R-A358-13	1	3		60	T2c	R0	44.88	0	44.88	0	8	N0	17.233	1	5.63763	1	3.69758	0	6.95431	0	6.8259	1	8.19167	1	3.73074	1
TCGA-VN-A88R	-01A-	11R-A36B-13	1	3		53	T2c	R0	16.82	1	16.82	1	8	N0	16.46	0	5.36442	0	6.27131	1	6.92514	0	6.09778	0	7.34628	0	3.04249	0
TCGA-VN-A943	-01A-	11R-A41R-13	2	4		71	T2c	R0	16.29	0	16.29	0	8	N0	16.11	0	5.55581	1	0.112866	0	6.18968	0	5.77108	0	7.37496	0	2.81331	0
TCGA-VP-A872	-01A-	11R-A358-13	1	3		60	T3a	R0	119.28	0	60	0	8	N0	17.57	1	4.70371	0	4.49071	1	7.04809	0	7.66609	1	7.05642	0	4.79946	1
TCGA-VP-A875	-01A-	31R-A358-13	1	3	5	67	T3a	R0	75.85	0	60	0	7	N0	17.2488	1	4.86955	0	3.57779	0	6.88471	0	6.05072	0	7.27823	0	3.36366	0
TCGA-VP-A876	-01A-	11R-A358-13	2	4		46	T2c	R0	109.49	0	60	0	8	N0	16.3307	0	5.75113	1	3.1376	0	7.03677	0	7.44211	1	8.45374	1	4.62303	1
TCGA-VP-A878	-01A-	31R-A358-13	1			58	T2c	R1	77.33	1	60	0	9	N1	16.9453	1	5.93541	1	3.8342	0	7.41637	0	6.81308	1	7.25812	0	3.85088	1
TCGA-VP-A87B	-01A-	11R-A358-13	1	3		63	T2b	R0	81.24	1	60	0	8	N0	17.0206	1	4.85165	0	4.8173	1	5.99685	0	5.55079	0	8.41524	1	2.76419	0
TCGA-VP-A87C	-01A-	11R-A358-13	1	3	5	67	T2c	R0	55.52	0	55.52	0	7	N0	17.5188	1	4.11199	0	3.63555	0	7.02488	0	6.45776	0	7.64077	0	3.98646	1
TCGA-VP-A87D	-01A-	11R-A358-13	1			54	T3a	R0	39.22	1	39.22	1	9	N1	17.0647	1	5.2413	0	3.79946	0	7.26544	0	6.40037	0	8.08486	0	3.47753	0
TCGA-VP-A87E	-01A-	31R-A358-13	2	4		59	T2c	R0	66.92	0	60	0	6	N0	16.7962	1	6.18801	1	4.05556	0	10.5985	1	11.2301	1	8.53503	1	9.00042	1
TCGA-VP-A87H	-01A-	11R-A358-13	1	3		76	T3b	R2	21.78	0	21.78	0	9	N0	16.8629	1	5.71214	1	4.87261	1	7.69435	1	7.71568	1	7.62468	0	4.59431	1
TCGA-VP-A87J	-01A-	11R-A358-13	1			56	T3a	R2	58.28	0	58.28	0	7	N1	16.742	1	5.2648	0	6.18234	1	6.7767	0	6.66978	1	7.5543	0	4.15377	1
TCGA-VP-A87K	-01A-	11R-A358-13	1	3		63	T3b	R1	22.9	1	22.9	1	8	N0	17.0588	1	5.32684	0	4.94594	1	6.7841	0	5.80999	0	7.37775	0	3.14893	0
TCGA-VP-AA1N	-01A-	31R-A41R-13	2	4		70	T3a	R1	44.84	0	44.84	0	9	N0	16.8806	1	5.86792	1	2.96585	0	7.66629	1	7.00367	1	7.87154	0	4.15172	1
TCGA-WW-A8ZI	-01A-	11R-A37H-13	1	3		70	T2c	R0	14.75	0	14.75	0	8	N0	17.0121	1	4.48021	0	3.79571	0	5.79571	0	4.76972	0	8.24102	1	0.573318	0
TCGA-X4-A8KQ	-01A-	12R-A36B-13	1	4		65	T3b	RX	45.43	0	45.43	0	9	N0	16.5791	0	5.50252	1	3.83595	0	7.66602	1	6.07299	0	8.44644	1	3.66602	0
TCGA-XA-A8JR	-01A-	11R-A36B-13	2	4	6	68	T2c	R2	12.35	0	12.35	0	7	N0	16.1972	0	5.48775	1	2.03403	0	8.23071	1	7.26368	1	9.38045	1	3.71992	1
TCGA-XJ-A83F	-01A-	11R-A358-13	2	3	5	67	T3a	RX	37.02	0	37.02	0	7	N0	16.8542	1	5.34906	0	4.99758	1	7.4839	0	6.78706	1	8.28808	1	4.51464	1
TCGA-XJ-A83G	-01A-	11R-A358-13	1	3	5	51	T3b	NA	48	0	48	0	7	N0	17.0899	1	5.15427	0	3.97082	0	7.35497	0	6.55578	1	7.66938	0	4.35497	1
TCGA-XJ-A9DI	-01A-	11R-A37H-13	1	3		62	T3b	R0	48	0	48	0	9	N0	17.5721	1	4.64594	0	4.62982	1	7.14135	0	5.95175	0	7.52478	0	3.15409	0
TCGA-XJ-A9DX	-01A-	11R-A37H-13	1			51	T3b	R1	31.96	0	31.96	0	9	N1	16.9664	1	4.49491	0	6.37432	1	5.98616	0	4.35195	0	6.65573	0	2.08891	0
TCGA-XK-AAIR	-01A-	11R-A41R-13	1	3		75	T2c	R0	31.93	0	31.93	0	8	N0	16.9099	1	6.58064	1	5.10869	1	8.07621	1	7.09129	1	8.5197	1	3.6193	0
TCGA-XK-AAIV	-01A-	11R-A41R-13	1			63	T3b	R1	37.22	0	37.22	0	10	N1	18.178	1	5.11026	0	4.28187	1	6.96036	0	5.87132	0	7.59161	0	3.09499	0
TCGA-XK-AAIW	-01A-	11R-A41R-13	1	3		78	T3b	R1	14.03	1	14.03	1	9	N0	17.1613	1	4.4136	0	4.38558	1	4.99856	0	4.4136	0	8.9599	1	1.52051	0
TCGA-XK-AAJ3	-01A-	11R-A41R-13	1	3		56	T3a	R0	41.46	0	41.46	0	8	N0	16.969	1	4.93442	0	4.55195	1	6.73895	0	6.93442	1	7.47931	0	3.65149	0
TCGA-XK-AAJA	-01A-	11R-A41R-13	1	3	5	62	T3a	R0	30.55	0	30.55	0	7	N0	17.3993	1	5.07351	0	4.98862	1	6.44009	0	5.82687	0	7.80532	0	2.75159	0
TCGA-XK-AAJP	-01A-	11R-A41R-13	1	3	5	66	T3a	R0	41.36	0	41.36	0	7	N0	17.3662	1	4.19208	0	5.65471	1	6.34232	0	5.61589	0	6.93256	0	1.83453	0
TCGA-XK-AAJR	-01A-	11R-A41R-13	1	3	5	61	T3a	R0	4.3	1	4.3	1	7	N0	16.9291	1	6.07571	1	5.3336	1	7.98157	1	7.30322	1	8.577	1	4.09103	1
TCGA-XK-AAJT	-01A-	11R-A41R-13	2	4	6	75	T3a	R1	47.11	0	47.11	0	7	N0	16.2669	0	6.08918	1	2.71762	0	7.84896	1	7.96364	1	8.95124	1	4.95028	1
TCGA-XK-AAJU	-01A-	11R-A41R-13	1	3	5	65	T2c	R0	51.77	0	51.77	0	7	N0	17.2872	1	6.58659	1	6.43066	1	7.92954	1	7.09608	1	8.23836	1	4.07893	1
TCGA-XK-AAK1	-01A-	11R-A41R-13	1	3	5	62	T2c	R0	32.16	0	32.16	0	7	N0	16.6697	0	6.4218	1	3.50789	0	4.82276	0	4.64219	0	7.80318	0	1.32026	0
TCGA-XQ-A8TB	-01A-	11R-A36B-13	1	4		67	T3b	R1	25.3	0	25.3	0	9	N0	17.0013	1	4.84134	0	3.97007	0	7.70923	1	6.13608	0	8.74245	1	3.13608	0
TCGA-Y6-A8TL	-01A-	21R-A37H-13	2	4		65	T3a	R0	32.59	0	32.59	0	6	N0	16.9161	1	5.4265	0	3.55438	0	8.09686	1	7.31117	1	8.31783	1	4.47494	1
TCGA-Y6-A9XI	-01A-	11R-A41R-13	1	3		72	NA	R1	17.28	0	17.28	0	8	N0	16.8347	1	5.5001	1	3.86434	0	6.36135	0	5.01867	0	7.64259	0	1.23207	0
TCGA-YJ-A8SW	-01A-	11R-A37H-13	1	3		67	T3b	R1	4.86	0	4.86	0	9	N0	17.2033	1	4.21662	0	4.57616	1	7.41351	0	6.11075	0	7.28959	0	3.65862	0
TCGA-YL-A8HK	-01A-	11R-A36B-13	1	3		59	T3b	R1	45.2	1	45.2	1	9	N0	17.2026	1	5.08685	0	5.39929	1	7.81878	1	6.50705	1	8.67378	1	3.63185	0
TCGA-YL-A8HL	-01A-	11R-A36B-13	1			58	T3b	R1	51.41	0	51.41	0	9	N1	16.7246	1	5.96229	1	4.03823	0	6.9127	0	6.12787	0	7.93274	0	3.21226	0
TCGA-YL-A8HM	-01A-	11R-A36B-13	1	3		66	T3b	R0	48.39	1	48.39	1	9	N0	17.1899	1	4.48065	0	4.32453	1	6.39492	0	5.14944	0	9.45734	1	1.78021	0
TCGA-YL-A8HO	-01A-	11R-A36B-13	2	4	6	67	T3a	R1	35.09	1	35.09	1	7	N0	16.1548	0	5.84107	1	1.86706	0	7.8427	1	6.52731	1	8.83202	1	3.41726	0
TCGA-YL-A8S8	-01A-	11R-A37H-13	1	4		68	T3a	R1	22.31	1	22.31	1	9	N0	16.7305	1	4.43531	0	3.83197	0	7.71085	1	6.65117	1	7.72212	0	3.88642	1
TCGA-YL-A8S9	-01A-	11R-A37H-13	1	3		63	T3a	R1	33.05	1	33.05	1	9	N0	16.1926	0	4.40685	0	2.37122	0	4.21922	0	3.85665	0	8.09369	0	-0.950704	0
TCGA-YL-A8SA	-01A-	21R-A37H-13	1	3		69	T3b	R1	16.82	0	16.82	0	8	N0	16.8	1	4.32756	0	4.61254	1	5.66598	0	5.06453	0	7.85329	0	2.34405	0
TCGA-YL-A8SB	-01A-	31R-A37H-13	2	4		62	T3a	R1	45.47	1	45.47	1	9	N0	16.0612	0	5.89621	1	5.51072	1	7.70782	1	7.17573	1	8.28616	1	4.10862	1
TCGA-YL-A8SC	-01A-	11R-A37H-13	1	3		66	T3a	R1	4.99	1	4.99	1	9	N0	17.4585	1	4.75977	0	4.26792	1	6.89727	0	5.90454	0	7.51821	0	2.43784	0
TCGA-YL-A8SF	-01A-	11R-A37H-13	1	3		62	T3b	R1	45.11	0	45.11	0	8	N0	17.2922	1	5.06438	0	5.69241	1	6.46707	0	5.83377	0	7.29843	0	2.92687	0
TCGA-YL-A8SI	-01A-	11R-A41R-13	2	4		69	T3a	R0	46.75	1	46.75	1	9	N0	16.1402	0	7.06552	1	0.768392	0	8.26534	1	8.1801	1	8.07962	0	5.20983	1
TCGA-YL-A8SJ	-01B-	11R-A37H-13	1	3		60	T3b	R0	24.7	1	24.7	1	9	N0	16.6491	0	5.58254	1	6.1221	1	7.31359	0	6.34397	0	8.34397	1	2.93734	0
TCGA-YL-A8SK	-01B-	21R-A37H-13	2			67	T3b	R1	46.25	0	46.25	0	9	N1	16.4978	0	6.07162	1	4.3596	1	8.02365	1	7.91448	1	8.18257	1	4.72217	1
TCGA-YL-A8SL	-01B-	21R-A37H-13	1			74	T3b	R0	32.42	0	32.42	0	8	N1	17.4729	1	5.22431	0	4.83199	1	7.04423	0	5.21446	0	8.29843	1	2.27257	0
TCGA-YL-A8SQ	-01B-	11R-A37H-13	2	4		61	T3b	R1	10.81	1	10.81	1	9	N0	16.0558	0	5.80928	1	3.77366	0	7.68375	1	6.7975	1	7.86395	0	4.53919	1
TCGA-YL-A8SR	-01B-	11R-A37H-13	1	4		64	T3a	R1	8.97	0	8.97	0	9	N0	15.8239	0	7.37719	1	4.01512	0	8.04699	1	6.66205	1	8.53534	1	3.29017	0
TCGA-YL-A9WH	-01A-	11R-A37H-13	1			67	T3b	R1	14.03	0	14.03	0	9	N1	17.9412	1	5.02895	0	6.12074	1	7.3883	0	5.68581	0	8.15733	1	2.25285	0
TCGA-YL-A9WI	-01A-	11R-A37H-13	1			63	T3a	R0	53.32	0	53.32	0	9	N1	16.9275	1	4.09035	0	4.61391	1	5.92324	0	5.01318	0	7.20583	0	0.505388	0
TCGA-YL-A9WJ	-01A-	11R-A37H-13	1			47	T3b	R1	48.49	1	48.49	1	8	N1	17.1671	1	5.60206	1	5.47082	1	7.88729	1	6.83635	1	7.81396	0	4.11803	1
TCGA-YL-A9WK	-01A-	11R-A37H-13	1	3		63	T3b	R1	33.15	1	33.15	1	9	N0	16.6578	0	5.72708	1	5.47667	1	7.73892	1	5.88462	0	8.56912	1	2.67872	0
TCGA-YL-A9WL	-01A-	11R-A41R-13	1	3		59	T3a	R0	24.31	1	24.31	1	9	N0	17.2624	1	3.93425	0	4.68271	1	5.61232	0	4.37785	0	7.16691	0	1.46031	0
TCGA-YL-A9WX	-01A-	21R-A41R-13	1			68	T3b	R1	49.47	1	49.47	1	9	N1	17.0289	1	5.52086	1	3.32447	0	7.69079	1	5.84803	0	8.64113	1	2.7839	0
TCGA-YL-A9WY	-01A-	11R-A41R-13	1			57	T3b	R1	32.03	1	32.03	1	9	N1	17.9913	1	4.90503	0	5.9248	1	7.31196	0	6.06051	0	7.95514	0	3.01053	0
TCGA-ZG-A8QW	-01A-	11R-A37H-13	1			72	T3b	R0	3.09	0	3.09	0	9	N1	17.3871	1	5.19235	0	4.73667	1	7.54794	1	7.03923	1	8.29622	1	4.10988	1
TCGA-ZG-A8QX	-01A-	11R-A37H-13	2	4		56	T2c	R0	14.52	0	14.52	0	6	N0	15.5037	0	6.44062	1	1.23117	0	10.7284	1	11.196	1	9.58063	1	8.82736	1
TCGA-ZG-A8QY	-01A-	11R-A37H-13	1			67	T3b	RX	13.27	0	13.27	0	9	N1	16.6993	1	6.04335	1	6.05471	1	7.38903	0	6.7746	1	7.33415	0	3.84172	1
TCGA-ZG-A8QZ	-01A-	11R-A37H-13	1			65	T3b	R1	10.12	0	10.12	0	9	N1	17.2563	1	5.15249	0	5.20953	1	8.09205	1	6.64421	1	8.43516	1	3.29926	0
TCGA-ZG-A9KY	-01A-	11R-A41R-13	1			73	T4	R1	4.27	0	4.27	0	9	N1	16.8464	1	5.5912	1	4.55828	1	5.26384	0	4.94531	0	7.45478	0	1.99535	0
TCGA-ZG-A9L0	-01A-	11R-A41R-13	1			71	T3b	R1	11.66	0	11.66	0	9	N1	17.5621	1	5.01845	0	5.77421	1	6.68017	0	5.84927	0	6.34038	0	2.9946	0
TCGA-ZG-A9L1	-01A-	11R-A41R-13	2			66	T3b	R1	42.77	0	42.77	0	9	N1	15.5212	0	5.90473	1	2.3092	0	8.45475	1	8.24618	1	7.89945	0	4.97662	1
TCGA-ZG-A9L2	-01A-	31R-A41R-13	1	3		70	T3b	R1	5.91	1	5.91	1	9	N0	17.2451	1	6.20021	1	5.52745	1	7.89449	1	6.42184	0	7.14458	0	3.62585	0
TCGA-ZG-A9L4	-01A-	11R-A41R-13	1	3		61	T3b	R1	36.4	0	36.4	0	9	N0	17.2803	1	6.93182	1	6.00844	1	6.81722	0	5.66142	0	7.5784	0	2.15046	0
TCGA-ZG-A9L5	-01A-	12R-A41R-13	1			58	T4	R1	29.83	0	29.83	0	9	N1	17.341	1	5.27506	0	5.81975	1	6.6049	0	5.8288	0	7.1142	0	2.50687	0
TCGA-ZG-A9L6	-01A-	11R-A41R-13	2	4		64	T3b	R1	21.81	1	21.81	1	9	N0	16.5515	0	6.25471	1	3.62667	0	7.8723	1	6.7721	1	7.65642	0	4.22614	1
TCGA-ZG-A9L9	-01A-	11R-A41R-13	1			60	T3b	R1	1.68	1	1.68	1	9	N1	17.1721	1	5.25551	0	5.7756	1	7.42885	0	6.70991	1	8.72218	1	4.21189	1
TCGA-ZG-A9LB	-01A-	11R-A41R-13	2	4		72	T3b	R1	19.15	0	19.15	0	9	N0	16.3321	0	5.76004	1	3.53397	0	7.69816	1	7.20235	1	9.78934	1	4.45454	1
TCGA-ZG-A9LM	-01A-	11R-A41R-13	1			72	T3a	R0	12.42	0	12.42	0	9	N1	16.9295	1	3.60145	0	4.82385	1	7.36648	0	5.50376	0	8.29925	1	2.96402	0
TCGA-ZG-A9LN	-01A-	11R-A41R-13	1			57	T3b	R1	3.78	0	3.78	0	9	N1	17.6144	1	5.48284	1	4.12921	1	7.25876	0	5.96985	0	7.40125	0	3.24686	0
TCGA-ZG-A9LS	-01A-	12R-A41R-13	1			64	T3b	R1	16.95	0	16.95	0	9	N1	17.6165	1	4.9275	0	4.71177	1	7.85666	1	6.96898	1	8.17205	1	4.33046	1
TCGA-ZG-A9LU	-01A-	11R-A41R-13	1	3		67	T3a	R1	19.02	0	19.02	0	9	N0	17.4439	1	5.69319	1	4.87007	1	7.6673	1	6.36125	0	8.30918	1	3.73257	1
TCGA-ZG-A9LY	-01A-	11R-A41R-13	1			60	T3b	R1	12.16	0	12.16	0	9	N1	17.3354	1	4.7485	0	4.48222	1	7.56279	1	6.33886	0	8.20351	1	3.31716	0
TCGA-ZG-A9LZ	-01A-	11R-A41R-13	1	3		66	T3b	R1	22.73	0	22.73	0	9	N0	17.3049	1	5.18615	0	3.75319	0	7.23539	0	6.11074	0	6.89069	0	3.07512	0
TCGA-ZG-A9M4	-01A-	11R-A41R-13	1			65	T3b	R1	17.97	0	17.97	0	9	N1	16.2433	0	5.52625	1	4.23886	1	6.77384	0	6.23108	0	7.69688	0	2.9851	0
TCGA-ZG-A9MC	-01A-	31R-A41R-13	1			69	T3b	R1	14.95	0	14.95	0	9	N1	17.6421	1	4.74382	0	4.54565	1	8.0432	1	6.31067	0	7.11131	0	3.86935	1
TCGA-ZG-A9N3	-01A-	11R-A41R-13	1			73	T3b	R1	11.47	0	11.47	0	9	N1	17.5889	1	5.13599	0	4.56059	1	7.32444	0	6.04703	0	8.80663	1	3.53173	0
TCGA-ZG-A9ND	-01A-	11R-A41R-13	1	3		55	T3a	R0	13.47	0	13.47	0	9	N0	17.0412	1	6.35363	1	3.18906	0	6.90422	0	6.13392	0	7.94395	0	2.9546	0
TCGA-ZG-A9NI	-01A-	11R-A41R-13	2	4		73	T3b	R1	4.34	0	4.34	0	9	N0	15.8803	0	5.93354	1	5.59584	1	7.27044	0	6.88895	1	8.85871	1	3.8954	1
