# Supplementary material for: MiR-378a inhibits glucose metabolism by suppressing GLUT1 in prostate cancer
Source: Oncogene. 2022 Jan 17;41(10):1445–55. doi: 10.1038/s41388-022-02178-0 (PMC8897193; doi:10.1038/s41388-022-02178-0)
Supplement: Supplementary file 14 — Supplementary Table 1b [file 41388_2022_2178_MOESM14_ESM.xlsx]

## Sheet: Supplementary Table 1b
Sample_ID	ID_REF	Sample_source	Sample_type	Gleason score	hsa-miR-378
PCA0001	GSM526419	human prostate	Primary tumor	G6	7.48207
PCA0003	GSM526420	human prostate	Primary tumor	G7	7.37133
PCA0005	GSM526421	human prostate	Primary tumor	G6	7.00491
PCA0007	GSM526422	human prostate	Primary tumor	G7	7.37074
PCA0009	GSM526423	human prostate	Primary tumor	G6	6.9934
PCA0012	GSM526424	human prostate	Primary tumor	G6	7.50277
PCA0017	GSM526425	human prostate	Primary tumor	G7	6.95167
PCA0023	GSM526426	human prostate	Primary tumor	G7	8.38877
PCA0024	GSM526427	human prostate	Primary tumor	G7	7.27613
PCA0027	GSM526428	human prostate	Primary tumor	G5	7.30196
PCA0029	GSM526429	human prostate	Primary tumor	G6	6.81804
PCA0033	GSM526430	human prostate	Primary tumor	G6	7.34313
PCA0040	GSM526431	human prostate	Primary tumor	G6	7.64146
PCA0050	GSM526432	human prostate	Primary tumor	G7	6.51225
PCA0054	GSM526433	human prostate	Primary tumor	G7	7.50583
PCA0056	GSM526434	human prostate	Primary tumor	G6	7.82072
PCA0057	GSM526435	human prostate	Primary tumor	G6	5.84527
PCA0062	GSM526436	human prostate	Primary tumor	G6	7.30026
PCA0063	GSM526437	human prostate	Primary tumor	G7	6.98839
PCA0064	GSM526438	human prostate	Primary tumor	G6	6.49245
PCA0065	GSM526439	human prostate	Primary tumor	G6	7.22229
PCA0066	GSM526440	human prostate	Primary tumor	G7	7.62089
PCA0074	GSM526441	human prostate	Primary tumor	G7	7.63037
PCA0075	GSM526442	human prostate	Primary tumor	G6	7.2429
PCA0077	GSM526443	human prostate	Primary tumor	G6	7.46374
PCA0080	GSM526444	human prostate	Primary tumor	G8	6.6371
PCA0081	GSM526445	human prostate	Primary tumor	G7	6.98577
PCA0082	GSM526446	human prostate	Primary tumor	G6	7.20136
PCA0086	GSM526447	human prostate	Primary tumor	G7	6.92596
PCA0087	GSM526448	human prostate	Primary tumor	G6	7.33779
PCA0089	GSM526449	human prostate	Primary tumor	G6	7.03068
PCA0090	GSM526450	human prostate	Primary tumor	G6	7.59756
PCA0092	GSM526451	human prostate	Primary tumor	G7	7.12577
PCA0093	GSM526452	human prostate	Primary tumor	G6	8.34571
PCA0094	GSM526453	human prostate	Primary tumor	G6	6.96507
PCA0095	GSM526454	human prostate	Primary tumor	G6	7.25879
PCA0096	GSM526455	human prostate	Primary tumor	G7	6.45567
PCA0097	GSM526456	human prostate	Primary tumor	G6	7.37762
PCA0099	GSM526457	human prostate	Primary tumor	G9	6.89454
PCA0101	GSM526458	human prostate	Primary tumor	G6	7.15127
PCA0103	GSM526459	human prostate	Primary tumor	G7	7.09467
PCA0104	GSM526460	human prostate	Primary tumor	G6	6.87196
PCA0105	GSM526461	human prostate	Primary tumor	G7	7.16957
PCA0107	GSM526462	human prostate	Primary tumor	G6	6.95744
PCA0108	GSM526463	human prostate	Primary tumor	G6	6.11785
PCA0109	GSM526464	human prostate	Primary tumor	G6	6.19371
PCA0110	GSM526465	human prostate	Primary tumor	G6	7.05719
PCA0111	GSM526466	human prostate	Primary tumor	G7	6.86584
PCA0112	GSM526467	human prostate	Primary tumor	G8	5.67296
PCA0113	GSM526468	human prostate	Primary tumor	G7	7.09028
PCA0114	GSM526469	human prostate	Primary tumor	G6	6.81413
PCA0115	GSM526470	human prostate	Primary tumor	G6	6.72712
PCA0117	GSM526471	human prostate	Primary tumor	G8	7.6448
PCA0118	GSM526472	human prostate	Primary tumor	G6	7.72957
PCA0119	GSM526473	human prostate	Primary tumor	G6	7.36766
PCA0120	GSM526474	human prostate	Primary tumor	G6	6.86712
PCA0122	GSM526475	human prostate	Primary tumor	G6	7.43978
PCA0124	GSM526476	human prostate	Primary tumor	G6	6.92558
PCA0125	GSM526477	human prostate	Primary tumor	G7	7.18177
PCA0126	GSM526478	human prostate	Primary tumor	G6	6.59493
PCA0127	GSM526479	human prostate	Primary tumor	G8	6.35476
PCA0128	GSM526480	human prostate	Primary tumor	G6	7.65509
PCA0129	GSM526481	human prostate	Primary tumor	G7	6.9473
PCA0130	GSM526482	human prostate	Primary tumor	G8	6.26017
PCA0132	GSM526483	human prostate	Primary tumor	G6	6.81587
PCA0134	GSM526484	human prostate	Primary tumor	G6	6.38147
PCA0135	GSM526485	human prostate	Primary tumor	G6	7.90794
PCA0136	GSM526486	human prostate	Primary tumor	G6	6.6238
PCA0141	GSM526487	human prostate	Primary tumor	G6	6.33784
PCA0144	GSM526488	human prostate	Primary tumor	G7	7.86705
PCA0145	GSM526489	human prostate	Primary tumor	G7	6.68663
PCA0146	GSM526490	human prostate	Primary tumor	G6	7.02357
PCA0147	GSM526491	human prostate	Primary tumor	G6	8.64743
PCA0149	GSM526492	human prostate	Primary tumor	G7	7.03095
PCA0151	GSM526493	human prostate	Primary tumor	G6	7.93331
PCA0155	GSM526494	human prostate	Primary tumor	G7	6.37536
PCA0156	GSM526495	human prostate	Primary tumor	G7	6.94232
PCA0157	GSM526496	human prostate	Primary tumor	G6	6.81684
PCA0158	GSM526497	human prostate	Primary tumor	G6	6.70801
PCA0159	GSM526498	human prostate	Primary tumor	G7	7.11418
PCA0160	GSM526499	human prostate	Primary tumor	G6	7.86662
PCA0161	GSM526500	human prostate	Primary tumor	G6	6.73155
PCA0162	GSM526501	human prostate	Primary tumor	G7	6.58757
PCA0163	GSM526502	human prostate	Primary tumor	G7	7.16043
PCA0164	GSM526503	human prostate	Primary tumor	G6	5.7324
PCA0165	GSM526504	human prostate	Primary tumor	G6	7.15118
PCA0167	GSM526505	human prostate	Primary tumor	G6	7.72114
PCA0168	GSM526506	human prostate	Primary tumor	G6	6.79855
PCA0169	GSM526507	human prostate	Primary tumor	G6	7.3347
PCA0170	GSM526508	human prostate	Primary tumor	G7	6.93532
PCA0171	GSM526509	human prostate	Primary tumor	G6	7.32356
PCA0172	GSM526510	human prostate	Primary tumor	G8	6.70505
PCA0173	GSM526511	human prostate	Primary tumor	G7	7.88759
PCA0174	GSM526512	human prostate	Primary tumor	G7	6.20572
PCA0175	GSM526513	human prostate	Primary tumor	G7	7.56251
PCA0178	GSM526514	human prostate	Primary tumor	G6	6.9946
PCA0179	GSM526515	human prostate	Primary tumor	G9	7.36972
PCA0180	GSM526516	human prostate	Primary tumor	G7	6.56603
PCA0181	GSM526517	human prostate	Primary tumor	G9	6.26066
PCA0184	GSM526518	human prostate	Metastasis	G6	5.8405
PCA0187	GSM526519	human prostate	Metastasis	G7	8.35213
PCA0189	GSM526520	human prostate	Metastasis	G8	5.8817
PCA0190	GSM526521	human prostate	Metastasis	NA	8.18681
PCA0194	GSM526522	human prostate	Metastasis	G6	8.27466
PCA0199	GSM526523	human prostate	Metastasis	G9	6.91942
PCA0200	GSM526524	human prostate	Metastasis	G9	7.28271
PCA0201	GSM526525	human prostate	Metastasis	G7	5.88461
PCA0203	GSM526526	human prostate	Metastasis	G8	6.287
PCA0206	GSM526527	human prostate	Metastasis	G7	7.32333
PCA0207	GSM526528	human prostate	Metastasis	G7	6.5954
PCA0208	GSM526529	human prostate	Metastasis	G7	7.31996
PCA0211	GSM526530	human prostate	Metastasis	G9	6.57829
PCA0213	GSM526531	human prostate	Metastasis	G7	6.86081
PAN0107	GSM526537	human adjacent normal prostate	Adjacent normal		7.54349
PAN0109	GSM526538	human adjacent normal prostate	Adjacent normal		6.95192
PAN0110	GSM526539	human adjacent normal prostate	Adjacent normal		8.22231
PAN0112	GSM526540	human adjacent normal prostate	Adjacent normal		7.61422
PAN0113	GSM526536	human adjacent normal prostate	Adjacent normal		7.2394
PAN0114	GSM526541	human adjacent normal prostate	Adjacent normal		7.44289
PAN0115	GSM526542	human adjacent normal prostate	Adjacent normal		8.07563
PAN0117	GSM526545	human adjacent normal prostate	Adjacent normal		8.05012
PAN0120	GSM526546	human adjacent normal prostate	Adjacent normal		8.03634
PAN0122	GSM526543	human adjacent normal prostate	Adjacent normal		9.45804
PAN0125	GSM526544	human adjacent normal prostate	Adjacent normal		7.51447
PAN0127	GSM526547	human adjacent normal prostate	Adjacent normal		7.96341
PAN0128	GSM526548	human adjacent normal prostate	Adjacent normal		8.23985
PAN0129	GSM526549	human adjacent normal prostate	Adjacent normal		7.70978
PAN0134	GSM526550	human adjacent normal prostate	Adjacent normal		7.8257
PAN0135	GSM526551	human adjacent normal prostate	Adjacent normal		8.33735
PAN0136	GSM526552	human adjacent normal prostate	Adjacent normal		8.25041
PAN0144	GSM526553	human adjacent normal prostate	Adjacent normal		7.87504
PAN0147	GSM526554	human adjacent normal prostate	Adjacent normal		8.49817
PAN0151	GSM526533	human adjacent normal prostate	Adjacent normal		7.89099
PAN0157	GSM526534	human adjacent normal prostate	Adjacent normal		8.04155
PAN0162	GSM526555	human adjacent normal prostate	Adjacent normal		7.93339
PAN0164	GSM526535	human adjacent normal prostate	Adjacent normal		7.31324
PAN0167	GSM526556	human adjacent normal prostate	Adjacent normal		8.93165
PAN0169	GSM526557	human adjacent normal prostate	Adjacent normal		8.14701
PAN0171	GSM526558	human adjacent normal prostate	Adjacent normal		9.23003
PAN0172	GSM526559	human adjacent normal prostate	Adjacent normal		7.39537
PAN0174	GSM526560	human adjacent normal prostate	Adjacent normal		7.05263
