# Supplementary material for: MiR-378a inhibits glucose metabolism by suppressing GLUT1 in prostate cancer
Source: Oncogene. 2022 Jan 17;41(10):1445–55. doi: 10.1038/s41388-022-02178-0 (PMC8897193; doi:10.1038/s41388-022-02178-0)
Supplement: Supplementary file 15 — Supplementary Table 2 [file 41388_2022_2178_MOESM15_ESM.xlsx]

## Sheet: Supplementary Table 2
Supplementary Table 2 – Top 10 miRNAs differentially expressed in N1 vs N0 PCa patients
miRNA ID	N1 vs N0				Average±SD	Min-Max	Undetected cases
	Expression	Wilcoxon Test	Q	AUC	mature form	mature form
		(p-value)			(log2 RPM)	(log2 RPM)
hsa-miR-133a-3p	down	1.9e-06	0.000624	0.673	6.5±1.14	0.5 – 11.2	None
hsa-miR-21-5p	up	2.66e-06	0.000624	0.6702	16.7±0.6	13.8 – 18.3	None
hsa-miR-1-3p	down	5.25e-06	0.000821	0.6651	7.5±1	0.9 – 11.4	None
hsa-miR-133b	down	8.02e-06	0.000941	0.6619	3.7±1.2	-1.1 – 9	3/494
hsa-miR-217	up	1.07e-05	0.000999	0.6596	4±1.3	0.11 – 7.7	1/494
hsa-miR-184	down	1.66e-05	0.0013	0.6782	-0.1±1.7	-3.1 – 6.7	88/494
hsa-miR-139-5p	down	2.45e-05	0.00164	0.653	5.5±0.8	2.9 – 7.8	None
hsa-miR-3676	down	4.02e-05	0.00218	0.6499	NA	NA	494/494
hsa-miR-133a-5p	down	4.19e-05	0.00218	0.6485	NA	NA	494/494
hsa-miR-378a-3p	down	7.88e-05	0.0037	0.6431	8.1±0.7	5.5 – 12.8	None
NA: undetected cases; AUC: Area Under the Curve
