# Supplementary material for: MiR-378a inhibits glucose metabolism by suppressing GLUT1 in prostate cancer
Source: Oncogene. 2022 Jan 17;41(10):1445–55. doi: 10.1038/s41388-022-02178-0 (PMC8897193; doi:10.1038/s41388-022-02178-0)
Supplement: Supplementary file 16 — Supplementary Table 3 [file 41388_2022_2178_MOESM16_ESM.xlsx]

## Sheet: Supplementary Table 3
Supplementary Table 3 – Expression levels of the indicated miRs in non-malignant and cancerous prostate epithelial cell lines.
Cell line	miRs
	miR-1-3p	miR-133b	miR-217	miR-133a-3p	miR-21-5p	RNU6B
RWPE-1	ND	ND	ND	ND	26±1.2	32±1.1
22Rv1	ND	ND	ND	ND	24±2.1	32±0.8
LNCaP	ND	ND	ND	ND	24±1.8	33±0.7
PC3	ND	ND	ND	ND	25±3.1	32±0.6
DU145	ND	ND	ND	ND	22±0.6	33±0.3
The mean±SD of RTqPCR raw Ct values for the indicated miRs and RNU6B (normalisation control) are displayed. ND: not detected.
