# Supplementary material for: MiR-378a inhibits glucose metabolism by suppressing GLUT1 in prostate cancer
Source: Oncogene. 2022 Jan 17;41(10):1445–55. doi: 10.1038/s41388-022-02178-0 (PMC8897193; doi:10.1038/s41388-022-02178-0)
Supplement: Supplementary file 17 — Supplementary Table 4 [file 41388_2022_2178_MOESM17_ESM.xlsx]

## Sheet: Supplementary Table 4
Supplementary Table 4 – Expression levels of miR-378-3p in non-malignant and cancerus prostate epithelial cell lines.
		Cell line	miRs
			miR-378a-3p	RNU6B
		RWPE1	26±0.4	31±1
		22Rv1	28±1.5	31±1
		LNCaP	28±0.2	29±2.2
		PC3	28±0.5	30±1.1
		DU145	28±0.1	30±0.8
The mean±SD of RTqPCR raw Ct values for miR-378a-3p and RNU6B (normalisation control) are displayed.
