# Supplementary material for: MiR-378a inhibits glucose metabolism by suppressing GLUT1 in prostate cancer
Source: Oncogene. 2022 Jan 17;41(10):1445–55. doi: 10.1038/s41388-022-02178-0 (PMC8897193; doi:10.1038/s41388-022-02178-0)
Supplement: Supplementary file 18 — Supplementary Table 5 [file 41388_2022_2178_MOESM18_ESM.xlsx]

## Sheet: Supplementary Table 5
Supplementary Table 5 – Predicted miR-378a binding sites in GLUT1 and WBP2 3'UTRs
Target	Gene	miRNA	Site_Start	Site_End	Seed_Start	Seed_End	Seed_Type	Site_Consv	Seed_Consv	dG_hybrid	dG_nucl	dG_total	CLIP	LogitProb	TargetMismatch	TargetMatch	MirMatch	MirMismatch
NM_006516	GLUT1	hsa-miR-378a-3p	1777	1804	1799	1804	7mer-A1	0.9964	0.9833	-23.7	-5.02	4.5		0.5954	U CCAGCAAUGAU A	CCUUU CUCCAG GUCCAG	GGAAG GAGGUU CAGGUC	ACU A
NM_012478	WBP2	hsa-miR-378a-3p	1217	1247	1241	1247	7mer-m8	0.7758	0.9287	-26.3	-2.215	-3.665		0.603	A C CACCUCC CCGC C	CU UCUGGC UCCA AGUCCAG	GA AGACUG AGGU UCAGGUC	G A
