# Supplementary material for: MiR-378a inhibits glucose metabolism by suppressing GLUT1 in prostate cancer
Source: Oncogene. 2022 Jan 17;41(10):1445–55. doi: 10.1038/s41388-022-02178-0 (PMC8897193; doi:10.1038/s41388-022-02178-0)
Supplement: Supplementary file 19 — Supplementary Table 6 [file 41388_2022_2178_MOESM19_ESM.xlsx]

## Sheet: Supplementary Table 6
Supplementary Table 6 – Parameters used for the analysis of the TMT mass spectrometry datasets with PEAKS 8.5.
Denovo
Parent Mass Error Tolerance	10.0 ppm
Fragment Mass Error Tolerance	0.05 Da
Enzyme.	Trypsin
Fixed Modification	TMT 10plex. 229.16
Variable Modifications	Deamidation (NQ) 0.98, Oxidation (M) 15.99
Max Variable PTM per peptide.	3
Data Refine Dependencies.	5,1,4,3,2,8,7,6,9,10
Peaks Database Search
Parent Mass Error Tolerance	10.0 ppm
Fragment Mass Error Tolerance	0.05 Da
Precursor Mass Search Type	Monoisotopic
Enzyme.	Trypsin
Max Missed Cleavages	1
Non-specific Cleavage	none
Fixed Modification	TMT 10plex. 229.16
Variable Modifications	Deamidation (NQ) 0.98, Oxidation (M) 15.99
Max Variable PTM per peptide.	3
Database	Uniprot_Swissprot
Taxon	Homo sapien (human)
FDR Estimation	Enabled
De Novo Dependencies	11
Peaks PTM
Parent Mass Error Tolerance	10.0 ppm
Fragment Mass Error Tolerance	0.05 Da
Precursor Mass Search Type	Monoisotopic
Enzyme.	Trypsin
Max Missed Cleavages	1
Non-specific Cleavage	none
Fixed Modification	TMT 10plex. 229.16
Variable Modifications	313 different modifications in the Peaks database
Max Variable PTM per peptide.	3
Database	Uniprot_Swissprot
Taxon	Homo sapien (human)
FDR Estimation	Enabled
De novo score (ALC%) threshold.	15
Peptide hit threshold (-10logP)	30
Spider
Query Type	Homology Match
Fixed Modification	TMT 10plex. 229.16
Variable Modifications	Deamidation (NQ) 0.98, Oxidation (M) 15.99
Fragment ion tolerance	0.05 Da
L equals I	true
Q equals K	true
Max number of PTMs	3
De novo score (ALC%) threshold.	15
Peptide hit threshold (-10lopgP).	30.0
Dependencies	11,13
Quantitation
Quantification Type	TMT-10plex (CID/HCD)
Quantification Mass Tolerance	20ppm
FDR threshold (%)	1
Reporter Ion Type	MS2
TMT10-126	126.1277
TMT10-127N	127.1248
TMT10-127C	127.1311
TMT10-128N	128.1281
TMT10-128C	128.1344
TMT10-129N	129.1315
TMT10-129C	129.1378
TMT10-130N	130.1348
TMT10-130C	130.1411
TMT10-131	131.1382
